# Supplementary material for: Bis-SNP: Combined DNA methylation and SNP calling for Bisulfite-seq data
Source: Genome Biol. 2012 Jul 11;13(7):R61. doi: 10.1186/gb-2012-13-7-r61 (PMC3491382; doi:10.1186/gb-2012-13-7-r61)
Supplement: Additional file 3 — Bis-SNP executable, utility scripts, and User Manual. We suggest that the user download the most recent version of these files directly from [37]. [file gb-2012-13-7-r61-S3.GZ]

Archive with 13 entries (11 files):
- ./Additional_File_3
- ./Additional_File_3/BisSNP-0.71.jar
- ./Additional_File_3/BisSNP-UserGuide-v0.71.pdf
- ./Additional_File_3/README_DOWNLOAD_NEWEST_VERSION.txt
- ./Additional_File_3/utils
- ./Additional_File_3/utils/BisulfiteAnalyzeCovariates-0.69.jar
- ./Additional_File_3/utils/._sortByRefAndCor.pl
- ./Additional_File_3/utils/sortByRefAndCor.pl
- ./Additional_File_3/utils/vcf2bed.pl
- ./Additional_File_3/utils/vcf2bed6plus2.pl
- ./Additional_File_3/utils/vcf2bedGraph.pl
- ./Additional_File_3/utils/vcf2coverage.pl
- ./Additional_File_3/utils/vcf2wig.pl
