# Supplementary material for: Bis-SNP: Combined DNA methylation and SNP calling for Bisulfite-seq data
Source: Genome Biol. 2012 Jul 11;13(7):R61. doi: 10.1186/gb-2012-13-7-r61 (PMC3491382; doi:10.1186/gb-2012-13-7-r61)
Supplement: Additional file 3 — Bis-SNP executable, utility scripts, and User Manual. We suggest that the user download the most recent version of these files directly from [37]. [file gb-2012-13-7-r61-S3.GZ › ./Additional_File_3/README_DOWNLOAD_NEWEST_VERSION.txt]

7/9/2012

These files have been provided to Genome Biology for archiving purposes.
We recommend the user to download the newest versions from the following
locations:

Executable files: http://epigenome.usc.edu/publicationdata/bissnp2011
Source code: http://sourceforge.net/projects/bissnp/

sincerely,
Yaping Liu and Benjamin Berman
