# Supplementary material for: Bis-SNP: Combined DNA methylation and SNP calling for Bisulfite-seq data
Source: Genome Biol. 2012 Jul 11;13(7):R61. doi: 10.1186/gb-2012-13-7-r61 (PMC3491382; doi:10.1186/gb-2012-13-7-r61)
Supplement: Additional file 3 — Bis-SNP executable, utility scripts, and User Manual. We suggest that the user download the most recent version of these files directly from [37]. [file gb-2012-13-7-r61-S3.GZ › ./Additional_File_3/utils/sortByRefAndCor.pl]

#!/usr/bin/perl -w
## sort bed or gtf file by reference fasta's fai index and coordinate. Modified from GATK's sortByRef.pl script
## author: Yaping Liu  lyping1986@gmail.com


use strict;
use Getopt::Long;

sub usage {

    print "\nUsage:\n";
    print "sortByRefAndCor.pl [--k POS] [--c COR] [--tmp dir] INPUT REF_DICT\n\n";

    print " Sorts lines of the input file INFILE according\n";
    print " to the reference contig order specified by the\n";
    print " reference dictionary REF_DICT (.fai file).\n";
    print " The sort is stable. If -k option is not specified,\n";
    print " it is assumed that the contig name is the first\n";
    print " field in each line.\n\n";
    print "  INPUT       input file to sort. If '-' is specified, \n";
    print "              then reads from STDIN.\n";
    print "  REF_DICT    .fai file, or ANY file that has contigs, in the\n";
    print "              desired soting order, as its first column.\n";
    print "  --k POS :   contig name is in the field POS (1-based)\n";
    print "              of input lines.\n\n";
    print "  --c COR :   contig cordinate is in the field COR (1-based)\n";
    print "              of input lines.\n\n";
    print "  --tmp DIR : temp directory [default=/tmp]\n\n";

    exit(1);
}

my $pos = 1;
my $cor = 1;
my $tmp = "/tmp";
GetOptions( "k:i" => \$pos,
			"c:i" => \$cor,
	    "tmp=s" => \$tmp);

$pos--;

usage() if ( scalar(@ARGV) == 0 );

if ( scalar(@ARGV) != 2 ) {
    print "Wrong number of arguments\n";
    usage();
}

my $input_file = $ARGV[0];
my $dict_file = $ARGV[1];


open(DICT, "< $dict_file") or die("Can not open $dict_file: $!");

my %ref_order;

my $n = 0;
while ( <DICT> ) {
    chomp;
    my ($contig, $rest) = split "\t";
    die("Dictionary file is probably corrupt: multiple instances of contig $contig") if ( defined $ref_order{$contig} );

    $ref_order{$contig} = $n;
    $n++;
}

close DICT;
#we have loaded contig ordering now

my $INPUT;
if ($input_file eq "-" ) {
    $INPUT = "STDIN";
} else {
    open($INPUT, "< $input_file") or die("Can not open $input_file: $!");
}

my %temp_outputs;

while ( <$INPUT> ) {
    
    my @fields = split '\s';
    die("Specified field position exceeds the number of fields:\n$_") 
        if ( $pos >= scalar(@fields) );

    my $contig = $fields[$pos];
    if ( $contig =~ m/:/ ) {
        my @loc = split(/:/, $contig);
        # print $contig . " " . $loc[0] . "\n";
        $contig = $loc[0]
    }
    chomp $contig if ( $pos == scalar(@fields) - 1 ); # if last field in line

    my $order;
    if ( defined $ref_order{$contig} ) { $order = $ref_order{$contig}; }
    else {
        $ref_order{$contig} = $n;
        $order = $n; # input line has contig that was not in the dict; 
        $n++; # this contig will go at the end of the output, 
              # after all known contigs
    }

    my $fhandle;
    if ( defined $temp_outputs{$order} ) { $fhandle = $temp_outputs{$order} }
    else {
        #print "opening $order $$ $_\n";
        open( $fhandle, " > $tmp/sortByRef.$$.$order.tmp" ) or
            die ( "Can not open temporary file $order: $!");
        $temp_outputs{$order} = $fhandle;
    }

    # we got the handle to the temp file that keeps all 
    # lines with contig $contig

    print $fhandle $_; # send current line to its corresponding temp file
}

close $INPUT;

foreach my $f ( values %temp_outputs ) { close $f; }

# now collect back into single output stream:

for ( my $i = 0 ; $i < $n ; $i++ ) {
    # if we did not have any lines on contig $i, then there's 
    # no temp file and nothing to do
    next if ( ! defined $temp_outputs{$i} ) ; 
	my $cmd = "sort -k $cor,$cor"."n $tmp/sortByRef.$$.$i.tmp > $tmp/sortByRef.$$.$i.sort.tmp";
	system($cmd);
    my $f; 
    open ( $f, "< $tmp/sortByRef.$$.$i.sort.tmp" );
    while ( <$f> ) { print ; }
    close $f;

    unlink "$tmp/sortByRef.$$.$i.tmp";  
     unlink "$tmp/sortByRef.$$.$i.sort.tmp";   
}
