# Supplementary material for: Bis-SNP: Combined DNA methylation and SNP calling for Bisulfite-seq data
Source: Genome Biol. 2012 Jul 11;13(7):R61. doi: 10.1186/gb-2012-13-7-r61 (PMC3491382; doi:10.1186/gb-2012-13-7-r61)
Supplement: Additional file 4 — Bis-SNP source code. We suggest that the user download the most recent version of these files directly from [37]. [file gb-2012-13-7-r61-S4.GZ]

Archive with 70 entries (58 files):
- ./Additional_File_4
- ./Additional_File_4/README_DOWNLOAD_NEWEST_VERSION.txt
- ./Additional_File_4/src
- ./Additional_File_4/src/edu
- ./Additional_File_4/src/edu/usc
- ./Additional_File_4/src/edu/usc/epigenome
- ./Additional_File_4/src/edu/usc/epigenome/uecgatk
- ./Additional_File_4/src/edu/usc/epigenome/uecgatk/bissnp
- ./Additional_File_4/src/edu/usc/epigenome/uecgatk/bissnp/BadBaseFilterBisulfite.java
- ./Additional_File_4/src/edu/usc/epigenome/uecgatk/bissnp/BaseUtilsMore.java
- ./Additional_File_4/src/edu/usc/epigenome/uecgatk/bissnp/BisSNP.java
- ./Additional_File_4/src/edu/usc/epigenome/uecgatk/bissnp/BisSNPUtils.java
- ./Additional_File_4/src/edu/usc/epigenome/uecgatk/bissnp/BisulfiteAlignmentUtils.java
- ./Additional_File_4/src/edu/usc/epigenome/uecgatk/bissnp/BisulfiteArgumentCollection.java
- ./Additional_File_4/src/edu/usc/epigenome/uecgatk/bissnp/BisulfiteContextsGenotypeLikelihoods.java
- ./Additional_File_4/src/edu/usc/epigenome/uecgatk/bissnp/BisulfiteDiploidSNPGenotypeLikelihoods.java
- ./Additional_File_4/src/edu/usc/epigenome/uecgatk/bissnp/BisulfiteDiploidSNPGenotypePriors.java
- ./Additional_File_4/src/edu/usc/epigenome/uecgatk/bissnp/BisulfiteEnums.java
- ./Additional_File_4/src/edu/usc/epigenome/uecgatk/bissnp/BisulfiteGenotyper.java
- ./Additional_File_4/src/edu/usc/epigenome/uecgatk/bissnp/BisulfiteGenotyperEngine.java
- ./Additional_File_4/src/edu/usc/epigenome/uecgatk/bissnp/bisulfiteindels
- ./Additional_File_4/src/edu/usc/epigenome/uecgatk/bissnp/bisulfiterecalibration
- ./Additional_File_4/src/edu/usc/epigenome/uecgatk/bissnp/BisulfiteSNPGenotypeLikelihoodsCalculationModel.java
- ./Additional_File_4/src/edu/usc/epigenome/uecgatk/bissnp/BisulfiteVariantCallContext.java
- ./Additional_File_4/src/edu/usc/epigenome/uecgatk/bissnp/BisulfiteVCFConstants.java
- ./Additional_File_4/src/edu/usc/epigenome/uecgatk/bissnp/CytosineParameters.java
- ./Additional_File_4/src/edu/usc/epigenome/uecgatk/bissnp/CytosinePatternsUserDefined.java
- ./Additional_File_4/src/edu/usc/epigenome/uecgatk/bissnp/DownsamplingBAM.java
- ./Additional_File_4/src/edu/usc/epigenome/uecgatk/bissnp/GATKSAMRecordFilterStorage.java
- ./Additional_File_4/src/edu/usc/epigenome/uecgatk/bissnp/otherwalker
- ./Additional_File_4/src/edu/usc/epigenome/uecgatk/bissnp/vcfpostprocess
- ./Additional_File_4/src/edu/usc/epigenome/uecgatk/bissnp/writer
- ./Additional_File_4/src/edu/usc/epigenome/uecgatk/bissnp/writer/bedObject.java
- ./Additional_File_4/src/edu/usc/epigenome/uecgatk/bissnp/writer/bedObjectWriterImp.java
- ./Additional_File_4/src/edu/usc/epigenome/uecgatk/bissnp/writer/cpgReads.java
- ./Additional_File_4/src/edu/usc/epigenome/uecgatk/bissnp/writer/cpgReadsWriterImp.java
- ./Additional_File_4/src/edu/usc/epigenome/uecgatk/bissnp/writer/FormatWriterBase.java
- ./Additional_File_4/src/edu/usc/epigenome/uecgatk/bissnp/writer/genomeObject.java
- ./Additional_File_4/src/edu/usc/epigenome/uecgatk/bissnp/writer/NOMeSeqReads.java
- ./Additional_File_4/src/edu/usc/epigenome/uecgatk/bissnp/writer/NOMeSeqReadsWriterImp.java
- ./Additional_File_4/src/edu/usc/epigenome/uecgatk/bissnp/writer/SortingBedObjectWriter.java
- ./Additional_File_4/src/edu/usc/epigenome/uecgatk/bissnp/writer/SortingCpgReadsWriter.java
- ./Additional_File_4/src/edu/usc/epigenome/uecgatk/bissnp/writer/SortingFormatWriterBase.java
- ./Additional_File_4/src/edu/usc/epigenome/uecgatk/bissnp/writer/SortingNOMeSeqReadsWriter.java
- ./Additional_File_4/src/edu/usc/epigenome/uecgatk/bissnp/writer/SortingTcgaVCFWriter.java
- ./Additional_File_4/src/edu/usc/epigenome/uecgatk/bissnp/writer/SortingVCFWriterOwnBase.java
- ./Additional_File_4/src/edu/usc/epigenome/uecgatk/bissnp/writer/TcgaVCFWriter.java
- ./Additional_File_4/src/edu/usc/epigenome/uecgatk/bissnp/vcfpostprocess/vcfComparisonWalker.java
- ./Additional_File_4/src/edu/usc/epigenome/uecgatk/bissnp/vcfpostprocess/VCFfilterWalker.java
- ./Additional_File_4/src/edu/usc/epigenome/uecgatk/bissnp/vcfpostprocess/VCFpostprocessWalker.java
- ./Additional_File_4/src/edu/usc/epigenome/uecgatk/bissnp/vcfpostprocess/VCFstatisticsWalker.java
- ./Additional_File_4/src/edu/usc/epigenome/uecgatk/bissnp/otherwalker/DownSampleBamWalker.java
- ./Additional_File_4/src/edu/usc/epigenome/uecgatk/bissnp/otherwalker/FisherExactTest.java
- ./Additional_File_4/src/edu/usc/epigenome/uecgatk/bissnp/otherwalker/shoemakerGenotyper.java
- ./Additional_File_4/src/edu/usc/epigenome/uecgatk/bissnp/otherwalker/ShoemakerReadsConversionWalker.java
- ./Additional_File_4/src/edu/usc/epigenome/uecgatk/bissnp/bisulfiterecalibration/BisulfiteAnalysisDataManager.java
- ./Additional_File_4/src/edu/usc/epigenome/uecgatk/bissnp/bisulfiterecalibration/BisulfiteAnalyzeCovariates.java
- ./Additional_File_4/src/edu/usc/epigenome/uecgatk/bissnp/bisulfiterecalibration/BisulfiteCountCovariatesWalker.java
- ./Additional_File_4/src/edu/usc/epigenome/uecgatk/bissnp/bisulfiterecalibration/BisulfiteCStrandCovariate.java
- ./Additional_File_4/src/edu/usc/epigenome/uecgatk/bissnp/bisulfiterecalibration/BisulfiteDinucCovariate.java
- ./Additional_File_4/src/edu/usc/epigenome/uecgatk/bissnp/bisulfiterecalibration/BisulfiteRecalDataManager.java
- ./Additional_File_4/src/edu/usc/epigenome/uecgatk/bissnp/bisulfiterecalibration/BisulfiteRecalDatumOptimized.java
- ./Additional_File_4/src/edu/usc/epigenome/uecgatk/bissnp/bisulfiterecalibration/BisulfiteTableRecalibrationWalker.java
- ./Additional_File_4/src/edu/usc/epigenome/uecgatk/bissnp/bisulfiterecalibration/RequiredCovariate.java
- ./Additional_File_4/src/edu/usc/epigenome/uecgatk/bissnp/bisulfiterecalibration/StandardCovariate.java
- ./Additional_File_4/src/edu/usc/epigenome/uecgatk/bissnp/bisulfiteindels/BisBAQ.java
- ./Additional_File_4/src/edu/usc/epigenome/uecgatk/bissnp/bisulfiteindels/BisBAQMode.java
- ./Additional_File_4/src/edu/usc/epigenome/uecgatk/bissnp/bisulfiteindels/BisulfiteHaplotypeScore.java
- ./Additional_File_4/src/edu/usc/epigenome/uecgatk/bissnp/bisulfiteindels/BisulfiteIndelRealigner.java
- ./Additional_File_4/src/edu/usc/epigenome/uecgatk/bissnp/bisulfiteindels/BisulfiteRealignerTargetCreator.java
