# Supplementary material for: Bis-SNP: Combined DNA methylation and SNP calling for Bisulfite-seq data
Source: Genome Biol. 2012 Jul 11;13(7):R61. doi: 10.1186/gb-2012-13-7-r61 (PMC3491382; doi:10.1186/gb-2012-13-7-r61)
Supplement: Additional file 4 — Bis-SNP source code. We suggest that the user download the most recent version of these files directly from [37]. [file gb-2012-13-7-r61-S4.GZ › ./Additional_File_4/src/edu/usc/epigenome/uecgatk/bissnp/BadBaseFilterBisulfite.java]

package edu.usc.epigenome.uecgatk.bissnp;

import java.util.BitSet;

import net.sf.samtools.util.StringUtil;

import org.broadinstitute.sting.gatk.contexts.ReferenceContext;
import org.broadinstitute.sting.gatk.filters.BadMateFilter;
import org.broadinstitute.sting.utils.GenomeLoc;
import org.broadinstitute.sting.utils.sam.AlignmentUtils;
import org.broadinstitute.sting.utils.sam.GATKSAMRecord;

import edu.usc.epigenome.uecgatk.bissnp.BisulfiteEnums.MethylSNPModel;

/**
 * @author yaping
 * @contact lyping1986@gmail.com
 * @time 2012 Mar 16, 2012 4:02:12 PM This is copied from old GATK toolkit!!
 */
public class BadBaseFilterBisulfite {

	private final BisulfiteArgumentCollection BAC;
	private final int MISMATCH_WINDOW_SIZE = 20;

	private ReferenceContext refContext;

	public BadBaseFilterBisulfite(ReferenceContext refContext, BisulfiteArgumentCollection BAC) {
		this.refContext = refContext;
		this.BAC = BAC;
	}

	/**
	 * 
	 * @param record
	 *            give GATKSAMRecord
	 * @return BitSet return a bitset which record the whole reads' bad or good base status
	 */
	public BitSet getGoodBases(final GATKSAMRecord record) {
		BitSet bitset = new BitSet(record.getReadLength());

		// if the mapping quality is too low or the mate is bad, we can just
		// zero out the whole read and continue
		if (record.getMappingQuality() < BAC.MIN_MAPPING_QUALTY_SCORE || (!BAC.USE_BADLY_MATED_READS && BadMateFilter.hasBadMate(record))) {
			return bitset;
		}

		byte[] quals = record.getBaseQualities();
		for (int i = 0; i < quals.length; i++) {
			if (quals[i] >= BAC.MIN_BASE_QUALTY_SCORE)
				bitset.set(i);
		}

		// if a read is too long for the reference context, extend the context
		// (being sure not to extend past the end of the chromosome)
		if (record.getAlignmentEnd() > refContext.getWindow().getStop()) {
			GenomeLoc window = refContext.getWindow();
			byte[] bases = refContext.getBases();
			StringUtil.toUpperCase(bases);
			refContext = new ReferenceContext(refContext.getGenomeLocParser(), refContext.getLocus(), window, bases);
		}

		BitSet mismatches;
		boolean paired = record.getReadPairedFlag();
		if (BAC.sequencingMode == MethylSNPModel.BM || BAC.sequencingMode == MethylSNPModel.GM) {
			mismatches = BisulfiteAlignmentUtils.mismatchesInRefWindow(record, refContext, BAC.MAX_MISMATCHES, MISMATCH_WINDOW_SIZE, BAC.sequencingMode, paired);
		} else {
			mismatches = AlignmentUtils.mismatchesInRefWindow(record, refContext, BAC.MAX_MISMATCHES, MISMATCH_WINDOW_SIZE);
		}
		return bitset;
	}

}
