# Supplementary material for: Bis-SNP: Combined DNA methylation and SNP calling for Bisulfite-seq data
Source: Genome Biol. 2012 Jul 11;13(7):R61. doi: 10.1186/gb-2012-13-7-r61 (PMC3491382; doi:10.1186/gb-2012-13-7-r61)
Supplement: Additional file 4 — Bis-SNP source code. We suggest that the user download the most recent version of these files directly from [37]. [file gb-2012-13-7-r61-S4.GZ › ./Additional_File_4/src/edu/usc/epigenome/uecgatk/bissnp/BisSNPUtils.java]

package edu.usc.epigenome.uecgatk.bissnp;

import java.text.SimpleDateFormat;
import java.util.Calendar;
import java.util.Iterator;

import org.broadinstitute.sting.gatk.contexts.ReferenceContext;
import org.broadinstitute.sting.gatk.walkers.genotyper.DiploidGenotype;
import org.broadinstitute.sting.utils.BaseUtils;
import org.broadinstitute.sting.utils.GenomeLoc;
import org.broadinstitute.sting.utils.variantcontext.Genotype;
import org.broadinstitute.sting.utils.variantcontext.VariantContext;

/*
 * Bis-SNP/BisSNP: It is a genotyping and methylation calling in bisulfite treated massively
 * parallel sequencing (Bisulfite-seq and NOMe-seq) on Illumina platform Copyright (C) <2011>
 * <Yaping Liu: lyping1986@gmail.com>
 * 
 * This program is free software: you can redistribute it and/or modify it under the terms of the
 * GNU General Public License as published by the Free Software Foundation, either version 3 of the
 * License, or any later version.
 * 
 * This program is distributed in the hope that it will be useful, but WITHOUT ANY WARRANTY; without
 * even the implied warranty of MERCHANTABILITY or FITNESS FOR A PARTICULAR PURPOSE. See the GNU
 * General Public License for more details.
 * 
 * You should have received a copy of the GNU General Public License along with this program. If
 * not, see <http://www.gnu.org/licenses/>.
 */

/*
 * provide easy access for some function inside BisSNP. e.g. judge if it is a type of cytosine
 * pattern(HCG-2, or GCH-1) from the given pileup and corresponding reference seq, dbSNP. should
 * provide methylation value, otherwise will use flat methylation value; and also likelihood ratio
 * criteria, bisulfite conversion rate
 */

public class BisSNPUtils {


	public static boolean isCytosine(byte base, boolean bisulfiteConversionSpace) {
		char refC = (char) base;
		boolean out;

		if (bisulfiteConversionSpace) {
			out = ((refC == 'C') || (refC == 'T'));
		} else {
			out = (refC == 'C');
		}

		return out;
	}

	public static boolean isCytosine(byte base, boolean bisulfiteConversionSpace, boolean secondPair) {
		char refC = (char) base;
		boolean out;

		if (bisulfiteConversionSpace) {
			if (secondPair) {
				out = ((refC == 'G') || (refC == 'A'));
			} else {
				out = ((refC == 'C') || (refC == 'T'));
			}

		} else {
			if (secondPair) {
				out = (refC == 'G');
			} else {
				out = (refC == 'C');
			}

		}

		return out;
	}

	public static boolean isCytosine(int pos, String seqStr, boolean bisulfiteConversionSpace) {
		char refC = seqStr.charAt(pos);

		boolean out;

		if (bisulfiteConversionSpace) {
			out = ((refC == 'C') || (refC == 'T'));
		} else {
			out = (refC == 'C');
		}

		return out;
	}

	public static boolean isCytosine(int pos, String seqStr, boolean bisulfiteConversionSpace, boolean secondPair) {
		char refC = seqStr.charAt(pos);

		boolean out;

		if (bisulfiteConversionSpace) {
			if (secondPair) {
				out = ((refC == 'G') || (refC == 'A'));
			} else {
				out = ((refC == 'C') || (refC == 'T'));
			}

		} else {
			if (secondPair) {
				out = (refC == 'G');
			} else {
				out = (refC == 'C');
			}

		}

		return out;
	}

	// het at C sites or G sites.
	public static boolean isHetCpattern(VariantContext vc) {
		if (vc.hasGenotypes()) {
			Iterator<Genotype> it = vc.getGenotypes().iterator();
			while (it.hasNext()) {
				Genotype tmp = it.next();
				if (tmp.getGenotypeString().equalsIgnoreCase("C/C") || tmp.getGenotypeString().equalsIgnoreCase("G/G")) {
					return true;
				}
			}
		}
		return false;
	}

	public static boolean isHetCpg_at_C(VariantContext vc) {
		if (vc.hasGenotypes()) {
			Iterator<Genotype> it = vc.getGenotypes().iterator();
			while (it.hasNext()) {
				Genotype tmp = it.next();
				if (tmp.isHom())
					return false;
				if (tmp.hasAttribute(BisulfiteVCFConstants.BEST_C_PATTERN)) {
					byte[] bases = tmp.getAttributeAsString(BisulfiteVCFConstants.BEST_C_PATTERN, ".").getBytes();
					if (bases.length < 2)
						return false;
					if (BaseUtilsMore.iupacCodeEqualNotConsiderMethyStatus(bases[0], BaseUtils.C) && BaseUtils.basesAreEqual(bases[1], BaseUtils.G)) {
						return true;
					}

				}
			}
		}
		return false;
	}

	public static boolean isHetCpg_at_G(VariantContext vc) {
		if (vc.hasGenotypes()) {
			Iterator<Genotype> it = vc.getGenotypes().iterator();
			while (it.hasNext()) {
				Genotype tmp = it.next();
				if (tmp.isHom()) {
					if (tmp.hasAttribute(BisulfiteVCFConstants.BEST_C_PATTERN)) {
						byte[] bases = tmp.getAttributeAsString(BisulfiteVCFConstants.BEST_C_PATTERN, ".").getBytes();
						if (bases.length < 2)
							return false;
						if (BaseUtilsMore.iupacCodeEqualNotConsiderMethyStatus(bases[1], BaseUtils.G) && BaseUtils.basesAreEqual(bases[0], BaseUtils.C)) {
							return true;
						}

					}
				}
			}
		}
		return false;
	}

	public static boolean isHetCph_at_C(VariantContext vc) {
		if (vc.hasGenotypes()) {
			Iterator<Genotype> it = vc.getGenotypes().iterator();
			while (it.hasNext()) {
				Genotype tmp = it.next();
				if (tmp.isHom())
					return false;
				if (tmp.hasAttribute(BisulfiteVCFConstants.BEST_C_PATTERN)) {
					byte[] bases = tmp.getAttributeAsString(BisulfiteVCFConstants.BEST_C_PATTERN, ".").getBytes();
					if (bases.length < 2)
						return false;
					if (BaseUtilsMore.iupacCodeEqualNotConsiderMethyStatus(bases[0], BaseUtils.C) && bases[1] == BaseUtilsMore.H) {
						return true;
					}

				}
			}
		}
		return false;
	}

	public static boolean isHomoC(VariantContext vc) {
		if (vc.hasGenotypes()) {
			Iterator<Genotype> it = vc.getGenotypes().iterator();
			while (it.hasNext()) {
				Genotype tmp = it.next();
				// System.err.println(tmp.getGenotypeString());
				if (tmp.getGenotypeString().equalsIgnoreCase("C/C") || tmp.getGenotypeString().equalsIgnoreCase("G/G")) {
					return true;
				}
			}
		}
		return false;
	}

	public static boolean isRefCpg(ReferenceContext refContext) {
		byte[] refBytes = new byte[3];
		for (int i = -1, index = 0; i <= 1; i++, index++) {
			GenomeLoc loc = refContext.getGenomeLocParser().createGenomeLoc(refContext.getLocus().getContig(), refContext.getLocus().getStart() + i);
			if (!refContext.getWindow().containsP(loc)) {
				refBytes[index] = BaseUtils.NO_CALL_INDEX;
				continue;
			}

			ReferenceContext tmpRef = new ReferenceContext(refContext.getGenomeLocParser(), loc, refContext.getWindow(), refContext.getBases());
			refBytes[index] = tmpRef.getBase();
		}
		if (BaseUtils.basesAreEqual(refBytes[0], BaseUtils.C) && BaseUtils.basesAreEqual(refBytes[1], BaseUtils.G)) {
			return true;
		} else if (BaseUtils.basesAreEqual(refBytes[1], BaseUtils.C) && BaseUtils.basesAreEqual(refBytes[2], BaseUtils.G)) {
			return true;
		} else {
			return false;
		}
	}

	public static boolean isRefCph(ReferenceContext refContext) {
		byte[] refBytes = new byte[3];
		for (int i = -1, index = 0; i <= 1; i++, index++) {
			GenomeLoc loc = refContext.getGenomeLocParser().createGenomeLoc(refContext.getLocus().getContig(), refContext.getLocus().getStart() + i);
			if (!refContext.getWindow().containsP(loc)) {
				refBytes[index] = BaseUtils.NO_CALL_INDEX;
				continue;
			}

			ReferenceContext tmpRef = new ReferenceContext(refContext.getGenomeLocParser(), loc, refContext.getWindow(), refContext.getBases());
			refBytes[index] = tmpRef.getBase();
		}
		if (BaseUtils.basesAreEqual(refBytes[1], BaseUtils.G)
				&& (!BaseUtils.basesAreEqual(refBytes[0], BaseUtils.C) && !BaseUtils.basesAreEqual(refBytes[0], BaseUtils.N) && !BaseUtils.basesAreEqual(refBytes[0], BaseUtils.NO_CALL_INDEX))) {
			return true;
		} else if (BaseUtils.basesAreEqual(refBytes[1], BaseUtils.C)
				&& (!BaseUtils.basesAreEqual(refBytes[2], BaseUtils.G) && !BaseUtils.basesAreEqual(refBytes[2], BaseUtils.N) && !BaseUtils.basesAreEqual(refBytes[2], BaseUtils.NO_CALL_INDEX))) {
			;
			return true;
		} else {

			return false;
		}
	}

	public static boolean isRefCytosinePattern(ReferenceContext refContext, String cytosinePattern) {
		if (isRefCytosinePattern(refContext, cytosinePattern, false) || isRefCytosinePattern(refContext, cytosinePattern, true))
			return true;
		return false;
	}

	public static boolean isRefCytosinePattern(ReferenceContext refContext, String cytosinePattern, boolean negStrand) {

		byte[] bases = cytosinePattern.getBytes();
		int matches = 0;
		if (negStrand) {
			byte[] refBytesRev = new byte[cytosinePattern.length()];

			for (int i = 0; i < cytosinePattern.length(); i++) {
				GenomeLoc loc = refContext.getGenomeLocParser().createGenomeLoc(refContext.getLocus().getContig(), refContext.getLocus().getStart() - i);
				if (!refContext.getWindow().containsP(loc)) {
					refBytesRev[i] = BaseUtils.NO_CALL_INDEX;
					continue;
				}

				ReferenceContext tmpRef = new ReferenceContext(refContext.getGenomeLocParser(), loc, refContext.getWindow(), refContext.getBases());
				refBytesRev[i] = tmpRef.getBase();
			}
			refBytesRev = BaseUtils.simpleReverseComplement(refBytesRev);
			for (int i = 0; i < bases.length; i++) {
				if (BaseUtilsMore.iupacCodeEqualNotConsiderMethyStatus(bases[i], refBytesRev[i])) {
					matches++;
				}
			}
			if (matches == bases.length)
				return true;
		} else {
			byte[] refBytesFwd = new byte[cytosinePattern.length()];
			for (int i = 0; i < cytosinePattern.length(); i++) {
				GenomeLoc loc = refContext.getGenomeLocParser().createGenomeLoc(refContext.getLocus().getContig(), refContext.getLocus().getStart() + i);
				if (!refContext.getWindow().containsP(loc)) {
					refBytesFwd[i] = BaseUtils.NO_CALL_INDEX;
					continue;
				}

				ReferenceContext tmpRef = new ReferenceContext(refContext.getGenomeLocParser(), loc, refContext.getWindow(), refContext.getBases());
				refBytesFwd[i] = tmpRef.getBase();
			}

			for (int i = 0; i < bases.length; i++) {
				if (BaseUtilsMore.iupacCodeEqualNotConsiderMethyStatus(bases[i], refBytesFwd[i])) {
					matches++;
				}
			}
			if (matches == bases.length)
				return true;
		}

		return false;
	}

	public static boolean isThymine(int pos, String seqStr) {
		char seqC = seqStr.charAt(pos);

		return (seqC == 'T');
	}

	public static boolean isThymineInCytosinePos(int pos, String seqStr, byte refBase) {
		char seqC = seqStr.charAt(pos);

		return ((seqC == 'T') && (refBase == 'C'));
	}
	
	public static String now(String dateFormat) {
		Calendar cal = Calendar.getInstance();
		SimpleDateFormat sdf = new SimpleDateFormat(dateFormat);
		return sdf.format(cal.getTime());

	}

	public class methyStatus {
		DiploidGenotype genotype;
		double ratio;
	}
}
