# Supplementary material for: Bis-SNP: Combined DNA methylation and SNP calling for Bisulfite-seq data
Source: Genome Biol. 2012 Jul 11;13(7):R61. doi: 10.1186/gb-2012-13-7-r61 (PMC3491382; doi:10.1186/gb-2012-13-7-r61)
Supplement: Additional file 4 — Bis-SNP source code. We suggest that the user download the most recent version of these files directly from [37]. [file gb-2012-13-7-r61-S4.GZ › ./Additional_File_4/src/edu/usc/epigenome/uecgatk/bissnp/BisulfiteArgumentCollection.java]

package edu.usc.epigenome.uecgatk.bissnp;

import java.lang.reflect.Field;
import java.util.ArrayList;
import java.util.List;

import org.broadinstitute.sting.commandline.Advanced;
import org.broadinstitute.sting.commandline.Argument;
import org.broadinstitute.sting.commandline.Input;
import org.broadinstitute.sting.commandline.RodBinding;
import org.broadinstitute.sting.gatk.walkers.genotyper.UnifiedArgumentCollection;
import org.broadinstitute.sting.utils.variantcontext.VariantContext;

/*
 * Bis-SNP/BisSNP: It is a genotyping and methylation calling in bisulfite treated massively
 * parallel sequencing (Bisulfite-seq and NOMe-seq) on Illumina platform Copyright (C) <2011>
 * <Yaping Liu: lyping1986@gmail.com>
 * 
 * This program is free software: you can redistribute it and/or modify it under the terms of the
 * GNU General Public License as published by the Free Software Foundation, either version 3 of the
 * License, or any later version.
 * 
 * This program is distributed in the hope that it will be useful, but WITHOUT ANY WARRANTY; without
 * even the implied warranty of MERCHANTABILITY or FITNESS FOR A PARTICULAR PURPOSE. See the GNU
 * General Public License for more details.
 * 
 * You should have received a copy of the GNU General Public License along with this program. If
 * not, see <http://www.gnu.org/licenses/>.
 */

public class BisulfiteArgumentCollection extends UnifiedArgumentCollection {

	@Argument(fullName = "bisulfite_conversion_only_on_one_strand", shortName = "bcm", doc = "true: Illumina protocol which is often used, only bisulfite conversion strand is kept (Lister protocol, sequence 2 forward strands only); false: Cokus protocol, sequence all 4 bisulfite converted strands", required = false)
	public boolean bisulfiteConversionModeOnestrand = true;


	@Argument(fullName = "bisulfite_conversion_rate", shortName = "bsRate", doc = "bisulfite conversion rate", required = false)
	public double bsRate = 0.9975;


	@Advanced
	@Argument(fullName = "cytosine_contexts_acquired", shortName = "C", doc = "Specify the cytosine contexts to check (e.g. -C CG,1,0.7  CG is the methylation pattern to check, 1 is the C's position in CG pattern, 0.7 is the initial cytosine pattern methylation level. You could specify '-C' multiple times for different cytosine pattern)", required = false)
	public List<String> cytosineContextsAcquired = new ArrayList<String>();

	public CytosinePatternsUserDefined cytosineDefined = null;

	@Input(fullName = "dbsnp", shortName = "D", doc = "dbSNP file", required = false)
	public RodBinding<VariantContext> dbsnp;

	@Argument(fullName = "file_name_output_verbose_detail", shortName = "fnovd", doc = "output file that contain verbose information, for test only", required = false)
	public String fnovd = null;

	@Argument(fullName = "locus_not_continuous", shortName = "lnc", doc = "locu to look at is not continuous, if the distance is too large, it will make some trouble in multithread VCF writer, just enable this option in performance test only", required = false)
	public boolean lnc = false;

	@Argument(fullName = "max_mismatches", shortName = "mm40", doc = "Maximum number of mismatches within a 40 bp window (20bp on either side) around the target position for a read to be used for calling", required = false)
	public int MAX_MISMATCHES = 3;

	@Argument(fullName = "min_mapping_quality_score", shortName = "mmq", doc = "Minimum mapping quality required to consider a base for calling", required = false)
	public int MIN_MAPPING_QUALTY_SCORE = 30;

	@Argument(fullName = "minmum_cytosine_converted", shortName = "minConv", doc = "disregard first few cytosines in the reads which may come from uncomplete bisulfite conversion in the first few cytosines of the reads (5'end) ", required = false)
	public short minConv = 0;

	@Argument(fullName = "novelDbsnpHet", shortName = "ndh", doc = "heterozygous SNP rate when the loci is discovered as SNP in dbSNP and but not validated, the default value is human genome", required = false)
	public double novelDbsnpHet = 0.02;

	@Argument(fullName = "output_reads_after_downsampling", shortName = "orad", doc = "output Bam file that after downsapling, for performance test only", required = false)
	public boolean orad = false;

	@Argument(fullName = "output_reads_coverage_after_downsampling", shortName = "orcad", doc = "define output Bam file's mean coverage that after downsapling, for performance test only", required = false)
	public int orcad = 1;

	@Argument(fullName = "output_modes", shortName = "out_modes", doc = "Output modes[EMIT_VARIANTS_ONLY,EMIT_ALL_CONFIDENT_SITES,EMIT_ALL_SITES,EMIT_ALL_CPG, EMIT_ALL_CYTOSINES,EMIT_HET_SNPS_ONLY, DEFAULT_FOR_TCGA, EMIT_VARIANT_AND_CYTOSINES]", required = false)
	public BisulfiteEnums.OUTPUT_MODE OutputMode = BisulfiteEnums.OUTPUT_MODE.DEFAULT_FOR_TCGA;

	@Argument(fullName = "output_verbose_detail", shortName = "ovd", doc = "output_verbose_detail, for performance test only", required = false)
	public boolean ovd = false;

	@Argument(fullName = "over_conversion_rate", shortName = "overRate", doc = "cytosine over conversion rate. it is often 0", required = false)
	public double overRate = 0;

	@Argument(fullName = "reference_genome_error", shortName = "rge", doc = "Reference genome error, the default value is human genome, in hg16 it is 99.99% accurate,  in hg17/hg18/hg19, it is less than 1e-4 (USCS genome browser described); We define it here default for human genome assembly(hg18,h19) to be 1e-6 as GATK did ", required = false)
	public double referenceGenomeErr = 1e-6;

	@Argument(fullName = "sequencing_mode", shortName = "sm", doc = "Bisulfite mode: BM, GNOMe-seq mode: GM", required = false)
	public BisulfiteEnums.MethylSNPModel sequencingMode = BisulfiteEnums.MethylSNPModel.BM;

	@Argument(fullName = "test_location", shortName = "loc", doc = "for debug only, output the detail information in the location", required = false)
	public long testLocus = -1;

	@Argument(fullName = "ti_vs_tv", shortName = "tvt", doc = "Transition rate vs. Transversion rate, in human genome, the default is 2", required = false)
	public int tiVsTv = 2;

	// @Output(fullName = "file_name_output_cpg_reads_detail", shortName =
	// "fnocrd", doc =
	// "output CpG reads bed file that contain each CpG's position in reads information, for test only",
	// required = false)
	// public SortingFormatWriterBase readsWriter = null;

	@Argument(fullName = "maximum_read_cov", shortName = "toCoverage", doc = "maximum read coverage allowed. Default is: 250", required = false)
	public int toCoverage = 250;

	@Argument(fullName = "trim_3_end_bp", shortName = "trim3", doc = "how many bases at 3'end of the reads are discarded", required = false)
	public int trim3 = 0;

	@Argument(fullName = "trim_5_end_bp", shortName = "trim5", doc = "how many bases at 5'end of the reads are discarded", required = false)
	public int trim5 = 0;

	@Argument(fullName = "use_badly_mated_reads", shortName = "badMate", doc = "use badly mated reads for calling", required = false)
	public boolean USE_BADLY_MATED_READS = false;

	@Argument(fullName = "use_baq_for_calculation", shortName = "useBAQ", doc = "use BAQ for genotype calculation", required = false)
	public boolean useBAQ = false;

	@Argument(fullName = "validateDbsnphet", shortName = "vdh", doc = "heterozygous SNP rate when the loci is discovered as SNP in dbSNP and is validated, the default value is human genome", required = false)
	public double validateDbsnpHet = 0.1;

	@Argument(fullName = "maximum_cache_for_output_vcf", shortName = "vcfCache", doc = "maximum cached position for multithreads output of VCF. Default is: 10,000,000", required = false)
	public int vcfCache = 1000000;

	@Override
	public BisulfiteArgumentCollection clone() {
		BisulfiteArgumentCollection bac = new BisulfiteArgumentCollection();

		bac.GLmodel = GLmodel;
		bac.PCR_error = PCR_error;
		bac.GenotypingMode = GenotypingMode;
		bac.OutputMode = OutputMode;
		bac.NO_SLOD = NO_SLOD;
		bac.useBAQ = useBAQ;

		bac.STANDARD_CONFIDENCE_FOR_CALLING = STANDARD_CONFIDENCE_FOR_CALLING;
		bac.STANDARD_CONFIDENCE_FOR_EMITTING = STANDARD_CONFIDENCE_FOR_EMITTING;
		bac.MIN_BASE_QUALTY_SCORE = MIN_BASE_QUALTY_SCORE;
		bac.MIN_MAPPING_QUALTY_SCORE = MIN_MAPPING_QUALTY_SCORE;
		bac.MAX_MISMATCHES = MAX_MISMATCHES;
		bac.USE_BADLY_MATED_READS = USE_BADLY_MATED_READS;
		bac.MAX_DELETION_FRACTION = MAX_DELETION_FRACTION;
		bac.MIN_INDEL_COUNT_FOR_GENOTYPING = MIN_INDEL_COUNT_FOR_GENOTYPING;
		bac.INDEL_HETEROZYGOSITY = INDEL_HETEROZYGOSITY;

		bac.dbsnp = dbsnp;
		bac.sequencingMode = sequencingMode;

		bac.bisulfiteConversionModeOnestrand = bisulfiteConversionModeOnestrand;
		bac.cytosineContextsAcquired = cytosineContextsAcquired;
		bac.cytosineDefined = cytosineDefined;

		bac.testLocus = testLocus;
		bac.minConv = minConv;
		bac.trim5 = trim5;
		bac.trim3 = trim3;
		bac.bsRate = bsRate;
		bac.overRate = overRate;
		bac.validateDbsnpHet = validateDbsnpHet;
		bac.novelDbsnpHet = novelDbsnpHet;
		bac.referenceGenomeErr = referenceGenomeErr;
		bac.heterozygosity = heterozygosity;
		bac.tiVsTv = tiVsTv;
		bac.toCoverage = toCoverage;

		bac.orcad = orcad;

		bac.fnovd = fnovd;
		bac.ovd = ovd;
		bac.lnc = lnc;
		bac.vcfCache = vcfCache;

		return bac;
	}

	public void makeCytosine() {
		cytosineDefined = new CytosinePatternsUserDefined(cytosineContextsAcquired, sequencingMode);

	}

	@Override
	public String toString() {
		String cls = new String();

		for (Field f : this.getClass().getDeclaredFields()) {
			cls = cls.concat("\n");
			cls = cls.concat(f.toString());

		}
		return cls;

	}

}
