# Supplementary material for: Bis-SNP: Combined DNA methylation and SNP calling for Bisulfite-seq data
Source: Genome Biol. 2012 Jul 11;13(7):R61. doi: 10.1186/gb-2012-13-7-r61 (PMC3491382; doi:10.1186/gb-2012-13-7-r61)
Supplement: Additional file 4 — Bis-SNP source code. We suggest that the user download the most recent version of these files directly from [37]. [file gb-2012-13-7-r61-S4.GZ › ./Additional_File_4/src/edu/usc/epigenome/uecgatk/bissnp/BisulfiteDiploidSNPGenotypeLikelihoods.java]

package edu.usc.epigenome.uecgatk.bissnp;

import static java.lang.Math.log10;
import static java.lang.Math.pow;
import net.sf.samtools.SAMRecord;
import net.sf.samtools.SAMUtils;

import org.broadinstitute.sting.gatk.contexts.ReferenceContext;
import org.broadinstitute.sting.gatk.refdata.RefMetaDataTracker;
import org.broadinstitute.sting.gatk.walkers.genotyper.DiploidGenotype;
import org.broadinstitute.sting.utils.BaseUtils;
import org.broadinstitute.sting.utils.GenomeLoc;
import org.broadinstitute.sting.utils.exceptions.UserException.MalformedBAM;
import org.broadinstitute.sting.utils.pileup.PileupElement;
import org.broadinstitute.sting.utils.pileup.ReadBackedPileup;
import org.broadinstitute.sting.utils.sam.GATKSAMRecord;

/*
 * Bis-SNP/BisSNP: It is a genotyping and methylation calling in bisulfite treated massively
 * parallel sequencing (Bisulfite-seq and NOMe-seq) on Illumina platform Copyright (C) <2011>
 * <Yaping Liu: lyping1986@gmail.com>
 * 
 * This program is free software: you can redistribute it and/or modify it under the terms of the
 * GNU General Public License as published by the Free Software Foundation, either version 3 of the
 * License, or any later version.
 * 
 * This program is distributed in the hope that it will be useful, but WITHOUT ANY WARRANTY; without
 * even the implied warranty of MERCHANTABILITY or FITNESS FOR A PARTICULAR PURPOSE. See the GNU
 * General Public License for more details.
 * 
 * You should have received a copy of the GNU General Public License along with this program. If
 * not, see <http://www.gnu.org/licenses/>.
 */

public class BisulfiteDiploidSNPGenotypeLikelihoods implements Cloneable {
	// record the reference genome error
	public double PROB_OF_REFERENCE_ERROR = 1e-6;

	public boolean VERBOSE = false;
	protected BisulfiteArgumentCollection BAC;
	protected double BISULFITE_CONVERSION_RATE;
	// record cytosine pattern likelihood in negative strand
	protected double DETERMINED_CYTOSINE_TYPE_C_LIKELIHOOD_NEG = Double.NEGATIVE_INFINITY;
	// record cytosine pattern likelihood in positive strand
	protected double DETERMINED_CYTOSINE_TYPE_C_LIKELIHOOD_POS = Double.NEGATIVE_INFINITY;
	// record cytosine pattern methylation level in negative strand which owns the
	// maximum posterior probability
	protected double DETERMINED_CYTOSINE_TYPE_C_METHY_NEG = 0;
	// record cytosine pattern methylation level in positive strand which owns the
	// maximum posterior probability
	protected double DETERMINED_CYTOSINE_TYPE_C_METHY_POS = 0;
	// record cytosine pattern in negative strand which owns the maximum posterior
	// probability
	protected String DETERMINED_CYTOSINE_TYPE_NEG = "";
	// record cytosine pattern in positive strand which owns the maximum posterior
	// probability
	protected String DETERMINED_CYTOSINE_TYPE_POS = "";
	protected double[] log10Likelihoods = null;

	protected double[] log10Posteriors = null;

	protected double OVER_CONVERSION_RATE;
	protected BisulfiteDiploidSNPGenotypePriors priors = null;

	protected ReferenceContext ref;

	public BisulfiteDiploidSNPGenotypeLikelihoods(RefMetaDataTracker tracker, ReferenceContext ref, BisulfiteDiploidSNPGenotypePriors priors, BisulfiteArgumentCollection BAC,
			double cytosineMethyStatus) {
		this.priors = priors;
		this.BAC = BAC;
		this.ref = ref;
		this.BISULFITE_CONVERSION_RATE = BAC.bsRate;
		this.OVER_CONVERSION_RATE = BAC.overRate;
		this.PROB_OF_REFERENCE_ERROR = BAC.referenceGenomeErr;
		this.DETERMINED_CYTOSINE_TYPE_C_METHY_POS = cytosineMethyStatus;
		this.DETERMINED_CYTOSINE_TYPE_C_METHY_NEG = cytosineMethyStatus;

	}

	/**
	 * Returns true when the observedBase is considered bad and shouldn't be processed by this
	 * object. A base is considered bad if:
	 * 
	 * Criterion : observed base isn't a A,C,T,G or lower case equivalent
	 * 
	 * @param observedBase
	 *            observed base
	 * @return true if the base is a bad base
	 */
	protected static boolean badBase(byte observedBase) {
		return BaseUtils.simpleBaseToBaseIndex(observedBase) == -1;
	}

	/**
	 * add pileupelement into likelihood calculation. and call likelihood calculation function
	 */

	public int add(PileupElement p, boolean ignoreBadBases, boolean capBaseQualsAtMappingQual, boolean negStrand) {

		byte observedBase = 0, qualityScore = 0;

		observedBase = p.getBase();
		SAMRecord samRecord = p.getRead();
		boolean paired = samRecord.getReadPairedFlag();
		if (paired) {
			try {
				samRecord = (SAMRecord) p.getRead().clone();
			} catch (CloneNotSupportedException e) {
				// TODO Auto-generated catch block
				e.printStackTrace();
			}

			boolean secondOfPair = samRecord.getSecondOfPairFlag();
			if (samRecord.getNotPrimaryAlignmentFlag()) {
				return 0;
			}

			// Inverted dups, count only one end
			if (samRecord.getAlignmentStart() == samRecord.getMateAlignmentStart() && samRecord.getReadNegativeStrandFlag() == samRecord.getMateNegativeStrandFlag()) {
				if (samRecord.getSecondOfPairFlag())
					return 0;

			}
			if (paired && !BAC.USE_BADLY_MATED_READS && !samRecord.getProperPairFlag()) {
				return 0;
			}
			if (secondOfPair) {
				negStrand = !negStrand;

			}
		}

		if (!usableBase(p, ignoreBadBases)) {
			return 0;
		}

		byte qual = p.getQual();
		if (qual > SAMUtils.MAX_PHRED_SCORE)
			throw new MalformedBAM(
					p.getRead(),
					String.format(
							"the maximum allowed quality score is %d, but a quality of %d was observed in read %s.  Perhaps your BAM incorrectly encodes the quality scores in Sanger format; see http://en.wikipedia.org/wiki/FASTQ_format for more details",
							SAMUtils.MAX_PHRED_SCORE, qual, p.getRead().getReadName()));
		if (capBaseQualsAtMappingQual)
			qual = (byte) Math.min(p.getQual(), p.getMappingQual());

		qualityScore = qual;

		// abort early if we didn't see any good bases
		if (observedBase == 0)
			return 0;

		BisulfiteDiploidSNPGenotypeLikelihoods gl;
		gl = getCalculateGenotypeLikelihoods(observedBase, qualityScore, negStrand);

		// for bad bases, there are no likelihoods
		if (gl == null)
			return 0;

		double[] likelihoods = gl.getLikelihoods();

		for (DiploidGenotype g : DiploidGenotype.values()) {
			double likelihood = likelihoods[g.ordinal()];

			log10Likelihoods[g.ordinal()] += likelihood;
			log10Posteriors[g.ordinal()] += likelihood;
		}

		return 1;
	}

	/**
	 * add pileup into likelihood calculation.
	 */
	public int add(ReadBackedPileup pileup, boolean ignoreBadBases, boolean capBaseQualsAtMappingQual) {
		int n = 0;

		ReadBackedPileup pileupPositiveStrand = pileup.getPositiveStrandPileup();
		for (PileupElement p : pileupPositiveStrand)
			n += add(p, ignoreBadBases, capBaseQualsAtMappingQual, false);

		ReadBackedPileup pileupNegativeStrand = pileup.getNegativeStrandPileup();
		for (PileupElement p : pileupNegativeStrand)
			n += add(p, ignoreBadBases, capBaseQualsAtMappingQual, true);

		if (VERBOSE) {
			System.out.println("summary:");
			for (DiploidGenotype g : DiploidGenotype.values()) {
				System.out.printf("%s\t", g);
			}
			System.out.println();
			for (DiploidGenotype g : DiploidGenotype.values()) {
				System.out.printf("%.2f\t", log10Likelihoods[g.ordinal()]);
			}
			System.out.println();
			for (DiploidGenotype g : DiploidGenotype.values()) {
				System.out.printf("%.2f\t", getPriors()[g.ordinal()]);
			}
			System.out.println();
		}

		return n;
	}

	/**
	 * clear the likelihood to primary status. this could save time on prior calculation.
	 */
	public void clearLikelihoods(double cytosineMethyStatus) {

		this.DETERMINED_CYTOSINE_TYPE_C_METHY_POS = cytosineMethyStatus;
		this.DETERMINED_CYTOSINE_TYPE_C_METHY_NEG = cytosineMethyStatus;
		setToZeroBs();
	}

	public double[] getLikelihoods() {
		return log10Likelihoods;
	}

	public double[] getPosteriors() {
		return log10Posteriors;
	}

	public double[] getPriors() {
		return this.priors.getPriors();
	}

	/**
	 * set prior calculated
	 */
	public void setPriors(RefMetaDataTracker tracker, ReferenceContext ref, double heterozygousity, double novelDbsnpHet, double validateDbsnpHet, GenomeLoc loc) {
		this.priors.setPriors(tracker, ref, BAC, loc);
		setToZeroBs();
	}

	@Override
	protected Object clone() throws CloneNotSupportedException {
		BisulfiteDiploidSNPGenotypeLikelihoods c = (BisulfiteDiploidSNPGenotypeLikelihoods) super.clone();
		c.priors = priors;
		c.log10Likelihoods = log10Likelihoods.clone();
		c.log10Posteriors = log10Posteriors.clone();
		return c;
	}

	/**
	 * the main likelihood calculation function for any input base with quality information and
	 * strand information
	 */
	protected BisulfiteDiploidSNPGenotypeLikelihoods getCalculateGenotypeLikelihoods(byte observedBase, byte qualityScore, boolean negStrand) {

		try {
			BisulfiteDiploidSNPGenotypeLikelihoods gl = (BisulfiteDiploidSNPGenotypeLikelihoods) this.clone();
			gl.setToZeroBs();
			double error = pow(10, -qualityScore / 10.0);
			double pOfBase1 = 0.5, pOfBase2 = 1.0 - pOfBase1;
			for (DiploidGenotype g : DiploidGenotype.values()) {
				double likelihood = 0.0;
				if (!negStrand) {
					if (BaseUtils.basesAreEqual(observedBase, BaseUtils.C)) {
						likelihood += observedBase == g.base1 ? pOfBase1 * (1.0 - error)
								* ((1.0 - DETERMINED_CYTOSINE_TYPE_C_METHY_POS) * (1.0 - BISULFITE_CONVERSION_RATE) + DETERMINED_CYTOSINE_TYPE_C_METHY_POS * (1.0 - OVER_CONVERSION_RATE)) : pOfBase1
								* (error / 3.0);
						likelihood += observedBase == g.base2 ? pOfBase2 * (1.0 - error)
								* ((1.0 - DETERMINED_CYTOSINE_TYPE_C_METHY_POS) * (1.0 - BISULFITE_CONVERSION_RATE) + DETERMINED_CYTOSINE_TYPE_C_METHY_POS * (1.0 - OVER_CONVERSION_RATE)) : pOfBase2
								* (error / 3.0);
						if (VERBOSE) {
							// System.out.println("flag1: observedBase-" +
							// observedBase + "\t" + "g.base1-" + g.base1 + "\t"
							// + "g.base2-" + g.base2 + "\t" + "likelihood-" +
							// log10(likelihood));
						}
					} else if (BaseUtils.basesAreEqual(observedBase, BaseUtils.T)) {
						likelihood += observedBase == g.base1 ? pOfBase1 * (1.0 - error) : (g.base1 == BaseUtils.C ? pOfBase1
								* (error / 3.0 + (1.0 - DETERMINED_CYTOSINE_TYPE_C_METHY_POS) * BISULFITE_CONVERSION_RATE + DETERMINED_CYTOSINE_TYPE_C_METHY_POS * OVER_CONVERSION_RATE) : pOfBase1
								* (error / 3.0));
						likelihood += observedBase == g.base2 ? pOfBase1 * (1.0 - error) : (g.base2 == BaseUtils.C ? pOfBase2
								* (error / 3.0 + (1.0 - DETERMINED_CYTOSINE_TYPE_C_METHY_POS) * BISULFITE_CONVERSION_RATE + DETERMINED_CYTOSINE_TYPE_C_METHY_POS * OVER_CONVERSION_RATE) : pOfBase2
								* (error / 3.0));

						if (VERBOSE) {
							// System.out.println("flag3: observedBase-" +
							// observedBase + "\t" + "g.base1-" + g.base1 + "\t"
							// + "g.base2-" + g.base2 + "\t" + "likelihood-" +
							// log10(likelihood));
						}
					} else {
						likelihood += observedBase == g.base1 ? pOfBase1 * (1.0 - error) : pOfBase1 * (error / 3.0);
						likelihood += observedBase == g.base2 ? pOfBase2 * (1.0 - error) : pOfBase2 * (error / 3.0);
						if (VERBOSE) {
							// System.out.println("flag5: observedBase-" +
							// observedBase + "\t" + "g.base1-" + g.base1 + "\t"
							// + "g.base2-" + g.base2 + "\t" + "likelihood-" +
							// log10(likelihood));
						}
					}
				} else {
					if (BaseUtils.basesAreEqual(observedBase, BaseUtils.G)) {
						likelihood += observedBase == g.base1 ? pOfBase1 * (1.0 - error)
								* ((1.0 - DETERMINED_CYTOSINE_TYPE_C_METHY_NEG) * (1.0 - BISULFITE_CONVERSION_RATE) + DETERMINED_CYTOSINE_TYPE_C_METHY_NEG * (1.0 - OVER_CONVERSION_RATE)) : pOfBase1
								* (error / 3.0);
						likelihood += observedBase == g.base2 ? pOfBase2 * (1.0 - error)
								* ((1.0 - DETERMINED_CYTOSINE_TYPE_C_METHY_NEG) * (1.0 - BISULFITE_CONVERSION_RATE) + DETERMINED_CYTOSINE_TYPE_C_METHY_NEG * (1.0 - OVER_CONVERSION_RATE)) : pOfBase2
								* (error / 3.0);
						if (VERBOSE) {
							// System.out.println("flag6: observedBase-" +
							// observedBase + "\t" + "g.base1-" + g.base1 + "\t"
							// + "g.base2-" + g.base2 + "\t" + "likelihood-" +
							// log10(likelihood));
						}

					} else if (BaseUtils.basesAreEqual(observedBase, BaseUtils.A)) {
						likelihood += observedBase == g.base1 ? pOfBase1 * (1.0 - error) : (g.base1 == BaseUtils.G ? pOfBase1
								* (error / 3.0 + (1.0 - DETERMINED_CYTOSINE_TYPE_C_METHY_NEG) * BISULFITE_CONVERSION_RATE + DETERMINED_CYTOSINE_TYPE_C_METHY_NEG * OVER_CONVERSION_RATE) : pOfBase1
								* (error / 3.0));
						likelihood += observedBase == g.base2 ? pOfBase1 * (1.0 - error) : (g.base2 == BaseUtils.G ? pOfBase2
								* (error / 3.0 + (1.0 - DETERMINED_CYTOSINE_TYPE_C_METHY_NEG) * BISULFITE_CONVERSION_RATE + DETERMINED_CYTOSINE_TYPE_C_METHY_NEG * OVER_CONVERSION_RATE) : pOfBase2
								* (error / 3.0));
						if (VERBOSE) {
							// System.out.println("flag9: observedBase-" +
							// observedBase + "\t" + "g.base1-" + g.base1 + "\t"
							// + "g.base2-" + g.base2 + "\t" + "likelihood-" +
							// log10(likelihood));
						}
					} else {
						likelihood += observedBase == g.base1 ? pOfBase1 * (1.0 - error) : pOfBase1 * (error / 3.0);
						likelihood += observedBase == g.base2 ? pOfBase2 * (1.0 - error) : pOfBase2 * (error / 3.0);
						if (VERBOSE) {
							// System.out.println("flag9: observedBase-" +
							// observedBase + "\t" + "g.base1-" + g.base1 + "\t"
							// + "g.base2-" + g.base2 + "\t" + "likelihood-" +
							// log10(likelihood) + "\t" + qualityScore + "\t" +
							// error);
						}
					}
				}
				double logLikelihood = log10(likelihood);
				gl.log10Likelihoods[g.ordinal()] += logLikelihood;
				gl.log10Posteriors[g.ordinal()] += logLikelihood;
			}

			if (VERBOSE) {
				for (DiploidGenotype g : DiploidGenotype.values()) {
					System.out.printf("%s\t", g);
				}
				System.out.println();
				for (DiploidGenotype g : DiploidGenotype.values()) {
					System.out.printf("%.2f\t", gl.log10Likelihoods[g.ordinal()]);
				}
				System.out.println();
				for (DiploidGenotype g : DiploidGenotype.values()) {
					System.out.printf("%.2f\t", gl.getPriors()[g.ordinal()]);
				}
				System.out.println();
			}

			return gl;

		} catch (CloneNotSupportedException e) {
			// TODO Auto-generated catch block
			throw new RuntimeException(e);
		}

	}

	protected void setToZeroBs() {
		log10Likelihoods = new double[DiploidGenotype.values().length];
		for (DiploidGenotype g : DiploidGenotype.values()) {
			int i = g.ordinal();
			log10Likelihoods[i] = log10(1 - PROB_OF_REFERENCE_ERROR);
		}
		// posteriors are all set to the priors
		log10Posteriors = this.priors.getPriors().clone();
	}

	/**
	 * identify the base is able to use, copy from GATK since private method there
	 */
	protected boolean usableBase(PileupElement p, boolean ignoreBadBases) {
		// ignore deletions, Q0 bases, and filtered bases
		GATKSAMRecordFilterStorage GATKrecordFilterStor = new GATKSAMRecordFilterStorage(p.getRead(), BAC, ref, p.getOffset());
		if (p.isDeletion() || p.getQual() == 0 || (p.getRead() instanceof GATKSAMRecord && !(GATKrecordFilterStor.isGoodBase())))
			return false;

		return (!ignoreBadBases || !badBase(p.getBase()));
	}

}
