# Supplementary material for: Bis-SNP: Combined DNA methylation and SNP calling for Bisulfite-seq data
Source: Genome Biol. 2012 Jul 11;13(7):R61. doi: 10.1186/gb-2012-13-7-r61 (PMC3491382; doi:10.1186/gb-2012-13-7-r61)
Supplement: Additional file 4 — Bis-SNP source code. We suggest that the user download the most recent version of these files directly from [37]. [file gb-2012-13-7-r61-S4.GZ › ./Additional_File_4/src/edu/usc/epigenome/uecgatk/bissnp/BisulfiteGenotyper.java]

package edu.usc.epigenome.uecgatk.bissnp;

import java.io.File;
import java.io.FileNotFoundException;
import java.io.PrintWriter;
import java.util.HashMap;
import java.util.HashSet;
import java.util.Set;
import java.util.TreeMap;
import java.util.TreeSet;

import net.sf.samtools.SAMFileWriter;
import net.sf.samtools.SAMFileWriterFactory;
import net.sf.samtools.SAMSequenceDictionary;
import net.sf.samtools.SAMSequenceRecord;

import org.broadinstitute.sting.commandline.ArgumentCollection;
import org.broadinstitute.sting.commandline.Output;
import org.broadinstitute.sting.gatk.DownsampleType;
import org.broadinstitute.sting.gatk.contexts.AlignmentContext;
import org.broadinstitute.sting.gatk.contexts.ReferenceContext;
import org.broadinstitute.sting.gatk.refdata.RefMetaDataTracker;
import org.broadinstitute.sting.gatk.walkers.By;
import org.broadinstitute.sting.gatk.walkers.DataSource;
import org.broadinstitute.sting.gatk.walkers.Downsample;
import org.broadinstitute.sting.gatk.walkers.LocusWalker;
import org.broadinstitute.sting.gatk.walkers.Reference;
import org.broadinstitute.sting.gatk.walkers.TreeReducible;
import org.broadinstitute.sting.gatk.walkers.Window;
import org.broadinstitute.sting.gatk.walkers.genotyper.UnifiedGenotyperEngine;
import org.broadinstitute.sting.utils.GenomeLoc;
import org.broadinstitute.sting.utils.SampleUtils;
import org.broadinstitute.sting.utils.codecs.vcf.VCFConstants;
import org.broadinstitute.sting.utils.codecs.vcf.VCFFilterHeaderLine;
import org.broadinstitute.sting.utils.codecs.vcf.VCFFormatHeaderLine;
import org.broadinstitute.sting.utils.codecs.vcf.VCFHeader;
import org.broadinstitute.sting.utils.codecs.vcf.VCFHeaderLine;
import org.broadinstitute.sting.utils.codecs.vcf.VCFHeaderLineCount;
import org.broadinstitute.sting.utils.codecs.vcf.VCFHeaderLineType;
import org.broadinstitute.sting.utils.codecs.vcf.VCFInfoHeaderLine;
import org.broadinstitute.sting.utils.codecs.vcf.VCFWriter;
import org.broadinstitute.sting.utils.collections.Pair;
import org.broadinstitute.sting.utils.pileup.PileupElement;

import edu.usc.epigenome.uecgatk.bissnp.BisulfiteEnums.MethylSNPModel;
import edu.usc.epigenome.uecgatk.bissnp.BisulfiteEnums.OUTPUT_MODE;
import edu.usc.epigenome.uecgatk.bissnp.bisulfiteindels.BisBAQ;
import edu.usc.epigenome.uecgatk.bissnp.bisulfiteindels.BisBAQMode;
import edu.usc.epigenome.uecgatk.bissnp.writer.FormatWriterBase;
import edu.usc.epigenome.uecgatk.bissnp.writer.NOMeSeqReads;
import edu.usc.epigenome.uecgatk.bissnp.writer.NOMeSeqReadsWriterImp;
import edu.usc.epigenome.uecgatk.bissnp.writer.SortingCpgReadsWriter;
import edu.usc.epigenome.uecgatk.bissnp.writer.SortingFormatWriterBase;
import edu.usc.epigenome.uecgatk.bissnp.writer.SortingNOMeSeqReadsWriter;
import edu.usc.epigenome.uecgatk.bissnp.writer.SortingTcgaVCFWriter;
import edu.usc.epigenome.uecgatk.bissnp.writer.TcgaVCFWriter;
import edu.usc.epigenome.uecgatk.bissnp.writer.cpgReads;
import edu.usc.epigenome.uecgatk.bissnp.writer.cpgReadsWriterImp;

/*
 * Bis-SNP/BisSNP: It is a genotyping and methylation calling in bisulfite treated massively
 * parallel sequencing (Bisulfite-seq and NOMe-seq) on Illumina platform Copyright (C) <2011>
 * <Yaping Liu: lyping1986@gmail.com>
 * 
 * This program is free software: you can redistribute it and/or modify it under the terms of the
 * GNU General Public License as published by the Free Software Foundation, either version 3 of the
 * License, or any later version.
 * 
 * This program is distributed in the hope that it will be useful, but WITHOUT ANY WARRANTY; without
 * even the implied warranty of MERCHANTABILITY or FITNESS FOR A PARTICULAR PURPOSE. See the GNU
 * General Public License for more details.
 * 
 * You should have received a copy of the GNU General Public License along with this program. If
 * not, see <http://www.gnu.org/licenses/>.
 */

/**
 * A Bisulfite genotyper. Works for single-sample data right now.
 */

@BisBAQMode(QualityMode = BisBAQ.QualityMode.ADD_TAG, ApplicationTime = BisBAQ.ApplicationTime.ON_INPUT)
@Reference(window = @Window(start = -500, stop = 500))
@By(DataSource.REFERENCE)
@Downsample(by = DownsampleType.NONE)
public class BisulfiteGenotyper extends LocusWalker<BisulfiteVariantCallContext, BisulfiteGenotyper.ContextCondition> implements
		TreeReducible<BisulfiteGenotyper.ContextCondition> {

	@ArgumentCollection
	private static BisulfiteArgumentCollection BAC = new BisulfiteArgumentCollection();

	private static long COUNT_CACHE_FOR_OUTPUT_READS = 1;

	private static int MAXIMUM_CACHE_FOR_OUTPUT_READS = 300000;
	

	private static int MAXIMUM_CACHE_FOR_OUTPUT_VCF;

	private static Set<String> samples = null;
	@Output(fullName = "file_name_output_cpg_reads_detail", shortName = "cpgreads", doc = "output Haplotype CpG reads bed file that contain each CpG's position, methylation and reads name info ", required = false)
	public String cpgreads = null;

//	@Output(fullName = "file_name_output_reads_after_downsampling", shortName = "reads", doc = "output Bam file's name that after downsapling, for performance test only", required = false)
//	public String reads = null;

	@Output(fullName = "vcf_file_name_1", shortName = "vfn1", doc = "output Vcf file, when used for [DEFAULT_FOR_TCGA] output mode, it is used to store all CpG sites. While the original vcf file is to store all CpG sites", required = true)
	public String vfn1 = null;

	@Output(fullName = "vcf_file_name_2", shortName = "vfn2", doc = "output Vcf file 2, only used for [DEFAULT_FOR_TCGA] output mode, it is used to store all SNP sites. While the original vcf file is to store all CpG sites", required = false)
	public String vfn2 = null;

	private TcgaVCFWriter additionalWriterForDefaultTcgaMode = null;

	private String argCommandline = "";

	private BisulfiteGenotyperEngine BG_engine = null;

	private DownsamplingBAM downsampleBam = null;

	private SortingTcgaVCFWriter multiAdditionalWriterForDefaultTcgaMode = null;

	private SortingFormatWriterBase multiThreadCpgReadsWriter = null;

	private SortingTcgaVCFWriter multiThreadWriter = null;

	// cpgReads output
	private FormatWriterBase readsWriter = null;

	// only works with single core right now
	private SAMFileWriter samWriter = null;

	private TcgaVCFWriter verboseWriter = null;

	private TcgaVCFWriter writer = null;

	public static BisulfiteArgumentCollection getBAC() {
		return BAC;
	}

	/**
	 * Initialize the samples, output, and genotype calculation model
	 * 
	 **/
	@Override
	public void initialize() {
		samples = new TreeSet<String>();
		samples = SampleUtils.getSAMFileSamples(getToolkit().getSAMFileHeader());
		logger.info("samples provided: " + samples.toString());
		if (samples.isEmpty()) {
			System.err.println("No sample name provided, program will automately provide the bam file header: " + samples.toString());

		}
		MAXIMUM_CACHE_FOR_OUTPUT_VCF = BAC.vcfCache;
		// initiate BisulfiteGenotyperEngine

		SAMSequenceDictionary refDict = getToolkit().getMasterSequenceDictionary();
		// initialize the header
		argCommandline = BisSNP.getBisSNPArgumantsInput();
		initiateVCFInDifferentOutmode(refDict);
		// in the first iteration, initiate CytosineTypeStatus

		BAC.makeCytosine();
		 
	}

	/**
	 * Compute at a given locus.
	 * 
	 * @param tracker
	 *            the meta data tracker
	 * @param refContext
	 *            the reference base
	 * @param rawContext
	 *            contextual information around the locus
	 * @return the VariantCallContext object
	 */
	@Override
	public BisulfiteVariantCallContext map(RefMetaDataTracker tracker, ReferenceContext refContext, AlignmentContext rawContext) {

		if (rawContext.size() > BAC.toCoverage) // get rid of region with
												// abnormal read coverage
			return null;

		BG_engine = new BisulfiteGenotyperEngine(tracker, refContext, rawContext, BAC, getToolkit());

	//	if (BAC.orad) {
	//		downsampleBam.downsamplingBamFile(rawContext);
	//	}

		// calculation LikelihoodsAndGenotypes for this loci
		return BG_engine.getBisulfiteVariantCallContext();
	}

	@Override
	public void onTraversalDone(ContextCondition sum) {
		String fn = vfn1 + ".MethySummarizeList.txt";
		PrintWriter outWriter = null;
		String outLine = null;
		try {
			outWriter = new PrintWriter(new File(fn));

		} catch (FileNotFoundException e) {
			// TODO Auto-generated catch block
			e.printStackTrace();
		}

		logger.info(String.format("Visited bases                                %d", sum.nBasesVisited));
		logger.info(String.format("Callable bases                               %d", sum.nBasesCallable));
		logger.info(String.format("Confidently called bases                     %d", sum.nBasesCalledConfidently));
		logger.info(String.format("%% callable bases of all loci                 %3.3f", sum.percentCallableOfAll()));
		logger.info(String.format("%% confidently called bases of all loci       %3.3f", sum.percentCalledOfAll()));
		logger.info(String.format("%% confidently called bases of callable loci  %3.3f", sum.percentCalledOfCallable()));
		logger.info(String.format("Actual calls made                            %d", sum.nCallsMade));
		logger.info(String.format("Average good reads coverage in all visited loci                            %3.1f", sum.meanCoverageOfAll()));
		logger.info(String.format("Average good reads coverage in callable position                            %3.1f", sum.meanCoverageOfCallable()));
		outLine = String.format("BisSNP version                                %s", BisSNP.getBisSNPVersionNumber()) + "\n";
		outLine = outLine +  String.format("Visited bases                                %d", sum.nBasesVisited) + "\n";
		outLine = outLine + String.format("Callable bases                               %d", sum.nBasesCallable) + "\n";
		outLine = outLine + String.format("Confidently called bases                     %d", sum.nBasesCalledConfidently) + "\n";
		outLine = outLine + String.format("%% callable bases of all loci                 %3.3f", sum.percentCallableOfAll()) + "\n";
		outLine = outLine + String.format("%% confidently called bases of all loci       %3.3f", sum.percentCalledOfAll()) + "\n";
		outLine = outLine + String.format("%% confidently called bases of callable loci  %3.3f", sum.percentCalledOfCallable()) + "\n";
		outLine = outLine + String.format("Actual calls made                            %d", sum.nCallsMade) + "\n";
		outLine = outLine
				+ String.format("Average good reads coverage in all visited loci                            %3.1f", sum.meanCoverageOfAll()) + "\n";
		outLine = outLine
				+ String.format("Average good reads coverage in callable position                            %3.1f", sum.meanCoverageOfCallable())
				+ "\n";

		if (!sum.cytosineMethySummary.isEmpty()) {
			// logger.info(String.format("C/T heterozygous at cytosine loci is not included into summary statistics, they are not in cytosine.vcf but in snp.vcf file"));
			logger.info(String.format("-------------Methylation summary in total"));
			outLine = outLine + String.format("##Methylation summary in total:") + "\n";
			for (String key : sum.cytosineMethySummary.keySet()) {
				Pair<Integer, Double> methyValue = sum.cytosineMethySummary.get(key);
				logger.info(String.format("%% average methylation level of %s loci in total:       %3.3f", key, 100 * methyValue.getSecond()
						/ methyValue.getFirst()));
				logger.info(String.format(" Average number of %s loci in total:       %d", key, methyValue.getFirst() / samples.size()));
				outLine = outLine + key + ":" + String.format("%3.3f", 100 * methyValue.getSecond() / methyValue.getFirst()) + "%\t"
						+ methyValue.getFirst() / samples.size() + "\n";
			}
		}

		if (!sum.cytosineMethySummaryByReadsGroup.isEmpty()) {

			for (String sampleKey : sum.cytosineMethySummaryByReadsGroup.keySet()) {
				logger.info(String.format("---------- Methylation summary in Read Group:        %s", sampleKey));
				outLine = outLine + String.format("##Methylation summary in Read Group:\t%s", sampleKey) + "\n";
				TreeMap<String, Pair<Integer, Double>> formattedMap = sortHashMapByKeyValue(sum.cytosineMethySummaryByReadsGroup.get(sampleKey));
				for (String key : formattedMap.keySet()) {
					Pair<Integer, Double> methyValue = formattedMap.get(key);
					logger.info(String.format("%% methylation level of %s loci in total:       %3.3f", key,
							100 * methyValue.getSecond() / methyValue.getFirst()));
					logger.info(String.format(" Number of %s loci in total:       %d", key, methyValue.getFirst()));
					outLine = outLine + key + ":" + String.format("%3.3f", 100 * methyValue.getSecond() / methyValue.getFirst()) + "%\t"
							+ methyValue.getFirst() + "\n";
				}
			}

		}

	//	if (BAC.orad) {
	//		samWriter.close();
	//	}

		if (getToolkit().getArguments().numberOfThreads > 1) {
			multiThreadWriter.writerFlush();
			multiThreadWriter.close();

			if (BAC.OutputMode == OUTPUT_MODE.DEFAULT_FOR_TCGA || BAC.OutputMode == OUTPUT_MODE.EMIT_VARIANT_AND_CYTOSINES) {
				multiAdditionalWriterForDefaultTcgaMode.writerFlush();
				multiAdditionalWriterForDefaultTcgaMode.close();
			}
		}
		if (BAC.OutputMode == OUTPUT_MODE.DEFAULT_FOR_TCGA || BAC.OutputMode == OUTPUT_MODE.EMIT_VARIANT_AND_CYTOSINES) {
			additionalWriterForDefaultTcgaMode.writeFlush();
			additionalWriterForDefaultTcgaMode.close();
		}

		writer.close();

		if (cpgreads != null) {

			if (getToolkit().getArguments().numberOfThreads > 1) {
				multiThreadCpgReadsWriter.close();
			} else {
				readsWriter.close();
			}

		}
		outWriter.println(outLine);
		outWriter.close();

	}

	public void readsDetailReport(BisulfiteVariantCallContext value, boolean posStrand, boolean multiThread) {
		AlignmentContext rawContext = value.rawContext;
		if (rawContext.hasReads()) {

			for (PileupElement p : rawContext.getBasePileup()) {
				GATKSAMRecordFilterStorage GATKrecordFilterStor = new GATKSAMRecordFilterStorage(p.getRead(), BAC, value.ref, p.getOffset());
				if (!GATKrecordFilterStor.isGoodBase()) {
					continue;
				}

				char strand;

				if (p.getRead().getReadNegativeStrandFlag()) {
					strand = '-';
					if (!posStrand) {
						char methyStatus;

						if (p.getBase() == BaseUtilsMore.G) {
							methyStatus = 'm';
							cpgReads cr = new cpgReads(rawContext.getContig(), rawContext.getLocation().getStart(), methyStatus, p.getQual(), strand,
									p.getRead().getReadName());
							if (multiThread) {
								multiThreadCpgReadsWriter.add(cr);
							} else {
								readsWriter.add(cr);
							}

						} else if (p.getBase() == BaseUtilsMore.A) {
							methyStatus = 'u';
							cpgReads cr = new cpgReads(rawContext.getContig(), rawContext.getLocation().getStart(), methyStatus, p.getQual(), strand,
									p.getRead().getReadName());
							if (multiThread) {
								multiThreadCpgReadsWriter.add(cr);
							} else {
								readsWriter.add(cr);
							}
						}

					}
				} else {
					strand = '+';
					if (posStrand) {
						char methyStatus;
						if (p.getBase() == BaseUtilsMore.C) {
							methyStatus = 'm';
							cpgReads cr = new cpgReads(rawContext.getContig(), rawContext.getLocation().getStart(), methyStatus, p.getQual(), strand,
									p.getRead().getReadName());
							if (multiThread) {
								multiThreadCpgReadsWriter.add(cr);
							} else {
								readsWriter.add(cr);
							}
						} else if (p.getBase() == BaseUtilsMore.T) {
							methyStatus = 'u';
							cpgReads cr = new cpgReads(rawContext.getContig(), rawContext.getLocation().getStart(), methyStatus, p.getQual(), strand,
									p.getRead().getReadName());
							if (multiThread) {
								multiThreadCpgReadsWriter.add(cr);
							} else {
								readsWriter.add(cr);
							}
						}

					}
				}

			}

		}

	}

	public void readsDetailReportForNOMeSeq(BisulfiteVariantCallContext value, boolean posStrand, boolean multiThread, String sampleContext) {
		if (value.rawContext.hasReads()) {
			String ref = "";
			if (posStrand) {
				ref = ref + BaseUtilsMore.convertByteToString(value.ref.getBase());
			} else {
				ref = ref + BaseUtilsMore.convertByteToString(BaseUtilsMore.iupacCodeComplement(value.ref.getBase()));
			}
			GenomeLoc locPre = value.ref.getGenomeLocParser().createGenomeLoc(value.ref.getLocus().getContig(), value.ref.getLocus().getStart() - 1);
			GenomeLoc locPost = value.ref.getGenomeLocParser().createGenomeLoc(value.ref.getLocus().getContig(), value.ref.getLocus().getStart() + 1);

			if (value.ref.getWindow().containsP(locPre)) {
				ReferenceContext tmpRef = new ReferenceContext(value.ref.getGenomeLocParser(), locPre, value.ref.getWindow(), value.ref.getBases());
				if (posStrand) {
					ref = BaseUtilsMore.convertByteToString(BaseUtilsMore.toIupacCodeNOMeSeqMode(tmpRef.getBase(), 1)) + ref;
				} else {
					ref = ref
							+ BaseUtilsMore.convertByteToString(BaseUtilsMore.toIupacCodeNOMeSeqMode(
									BaseUtilsMore.iupacCodeComplement(tmpRef.getBase()), 3));
				}

			}
			if (value.ref.getWindow().containsP(locPost)) {
				ReferenceContext tmpRef = new ReferenceContext(value.ref.getGenomeLocParser(), locPost, value.ref.getWindow(), value.ref.getBases());
				if (posStrand) {
					ref = ref + BaseUtilsMore.convertByteToString(BaseUtilsMore.toIupacCodeNOMeSeqMode(tmpRef.getBase(), 3));
				} else {
					ref = BaseUtilsMore.convertByteToString(BaseUtilsMore.toIupacCodeNOMeSeqMode(BaseUtilsMore.iupacCodeComplement(tmpRef.getBase()),
							1)) + ref;
				}
			}

			for (PileupElement p : value.rawContext.getBasePileup()) {
				GATKSAMRecordFilterStorage GATKrecordFilterStor = new GATKSAMRecordFilterStorage(p.getRead(), BAC, value.ref, p.getOffset());
				if (!GATKrecordFilterStor.isGoodBase()) {
					continue;
				}

				char strand;

				COUNT_CACHE_FOR_OUTPUT_READS++;
				if (COUNT_CACHE_FOR_OUTPUT_READS % MAXIMUM_CACHE_FOR_OUTPUT_READS == 0) {
					if (multiThread) {
						// System.err.println("flush");
						multiThreadCpgReadsWriter.writerFlush();
					} else {
						readsWriter.writerFlush();
					}
					System.gc();

				}

				if (p.getRead().getReadNegativeStrandFlag()) {
					strand = '-';

					if (!posStrand) {
						char methyStatus;

						if (p.getBase() == BaseUtilsMore.G) {
							methyStatus = 'm';
							NOMeSeqReads cr = new NOMeSeqReads(value.rawContext.getContig(), value.rawContext.getLocation().getStart(),
									sampleContext, ref, methyStatus, p.getQual(), strand, p.getRead().getReadName());
							if (multiThread) {
								multiThreadCpgReadsWriter.add(cr);
							} else {
								((NOMeSeqReadsWriterImp) readsWriter).add(cr);
							}

						} else if (p.getBase() == BaseUtilsMore.A) {
							methyStatus = 'u';
							NOMeSeqReads cr = new NOMeSeqReads(value.rawContext.getContig(), value.rawContext.getLocation().getStart(),
									sampleContext, ref, methyStatus, p.getQual(), strand, p.getRead().getReadName());
							if (multiThread) {
								multiThreadCpgReadsWriter.add(cr);
							} else {
								readsWriter.add(cr);
							}
						}

					}
				} else {
					strand = '+';
					if (posStrand) {
						char methyStatus;
						if (p.getBase() == BaseUtilsMore.C) {
							methyStatus = 'm';
							NOMeSeqReads cr = new NOMeSeqReads(value.rawContext.getContig(), value.rawContext.getLocation().getStart(),
									sampleContext, ref, methyStatus, p.getQual(), strand, p.getRead().getReadName());
							if (multiThread) {
								multiThreadCpgReadsWriter.add(cr);
							} else {
								readsWriter.add(cr);
							}
						} else if (p.getBase() == BaseUtilsMore.T) {
							methyStatus = 'u';
							NOMeSeqReads cr = new NOMeSeqReads(value.rawContext.getContig(), value.rawContext.getLocation().getStart(),
									sampleContext, ref, methyStatus, p.getQual(), strand, p.getRead().getReadName());
							if (multiThread) {
								multiThreadCpgReadsWriter.add(cr);
							} else {
								readsWriter.add(cr);
							}
						}

					}
				}

			}

		}

	}

	/**
	 * calculate statistics number in each reduce steps.
	 */
	@Override
	public ContextCondition reduce(BisulfiteVariantCallContext value, ContextCondition sum) {
		// the base vistited
		sum.nBasesVisited++;

		// not call the locus when there is no coverage
		if (value == null || value.getVariantContext() == null)
			return sum;

		sum.nBasesCallable++;

		// the base was confidently callable
		sum.nBasesCalledConfidently += value.confidentlyCalled ? 1 : 0;

		// the base was confidently callable
		sum.nReadsCallable += value.getSummaryAcrossRG().getGoodReadsCoverage();

		// can't make a confident variant call here
		if (!value.shouldEmit)
			return sum;

		// cytosines provided summary in each readGroup

		for (String sampleKey : value.getBisulfiteContextsGenotypeLikelihoods().keySet()) { // seperated
																							// by
																							// ReadGroup
			BisulfiteContextsGenotypeLikelihoods bcglTmp = value.getBisulfiteContextsGenotypeLikelihoods().get(sampleKey);
			HashMap<String, CytosineParameters> cytosineParameters = bcglTmp.getCytosineParameters();
			HashMap<String, Pair<Integer, Double>> cytosineMethySummaryInEachReadGroup = sum.cytosineMethySummaryByReadsGroup.get(sampleKey);
			for (String cytosineKey : cytosineParameters.keySet()) {

				if (cytosineParameters.get(cytosineKey).isCytosinePattern || cytosineParameters.get(cytosineKey).isReferenceCytosinePattern) {
					if (cytosineParameters.get(cytosineKey).isCytosinePattern) {
						Integer cytosineNum = cytosineMethySummaryInEachReadGroup.get(cytosineKey).getFirst() + 1;
						Double methyValue = cytosineMethySummaryInEachReadGroup.get(cytosineKey).getSecond();
						if (!Double.isNaN(bcglTmp.getMethylationLevel())) {
							methyValue += bcglTmp.getMethylationLevel();
						}

						Pair<Integer, Double> sumValue = cytosineMethySummaryInEachReadGroup.get(cytosineKey);
						sumValue.set(cytosineNum, methyValue);
						cytosineMethySummaryInEachReadGroup.put(cytosineKey, sumValue);
					}

				}
			}
			sum.cytosineMethySummaryByReadsGroup.put(sampleKey, cytosineMethySummaryInEachReadGroup);
		}

		// cytosines provided summary in total

		for (String cytosineKey : BAC.cytosineDefined.getContextDefined().keySet()) {
			Integer cytosineNumTotal = 0;
			Double methyValueTotal = 0.0;
			for (HashMap<String, Pair<Integer, Double>> cytosineMethyEachRG : sum.cytosineMethySummaryByReadsGroup.values()) {
				if (cytosineMethyEachRG.containsKey(cytosineKey)) {
					cytosineNumTotal += cytosineMethyEachRG.get(cytosineKey).getFirst();
					methyValueTotal += cytosineMethyEachRG.get(cytosineKey).getSecond();
				}

			}
			Pair<Integer, Double> sumValueInTotal = sum.cytosineMethySummary.get(cytosineKey);
			sumValueInTotal.set(cytosineNumTotal, methyValueTotal);

			sum.cytosineMethySummary.put(cytosineKey, sumValueInTotal);

		}

		try {
			// actually making a call
			sum.nCallsMade++;

			readsReport(value);

			outputVCFInDifferentOutmode(value);

		} catch (IllegalArgumentException e) {
			throw new IllegalArgumentException(e.getMessage()
					+ "; this is often caused by using the --assume_single_sample_reads argument with the wrong sample name");
		}

		return sum;
	}

	/**
	 * Initiate statistics object.
	 */
	@Override
	public ContextCondition reduceInit() {
		ContextCondition initiated = new ContextCondition();
		initiated.makeCytosineMap();
		return initiated;

	}

	@Override
	public ContextCondition treeReduce(ContextCondition lhs, ContextCondition rhs) {
		lhs.nBasesCallable += rhs.nBasesCallable;
		lhs.nBasesCalledConfidently += rhs.nBasesCalledConfidently;
		lhs.nBasesVisited += rhs.nBasesVisited;
		lhs.nCallsMade += rhs.nCallsMade;
		lhs.nReadsCallable += rhs.nReadsCallable;
		if (!rhs.cytosineMethySummary.isEmpty()) {
			// System.err.println( "rudcue\t");
			for (String key : rhs.cytosineMethySummary.keySet()) {
				Pair<Integer, Double> rhsValue = rhs.cytosineMethySummary.get(key);
				// System.err.println(key + "rudcue\t" + rhsValue.toString());
				Pair<Integer, Double> lhsValue;
				if (lhs.cytosineMethySummary.containsKey(key)) {
					lhsValue = lhs.cytosineMethySummary.get(key);
					lhsValue.first += rhsValue.getFirst();
					lhsValue.second += rhsValue.getSecond();
					lhs.cytosineMethySummary.put(key, lhsValue);

				}

			}
		}

		if (!rhs.cytosineMethySummaryByReadsGroup.isEmpty()) {
			for (String sampleKey : rhs.cytosineMethySummaryByReadsGroup.keySet()) {
				if (lhs.cytosineMethySummaryByReadsGroup.containsKey(sampleKey)) {
					HashMap<String, Pair<Integer, Double>> cytosineMethySummaryLhs = lhs.cytosineMethySummaryByReadsGroup.get(sampleKey);
					for (String cytosineKey : rhs.cytosineMethySummaryByReadsGroup.get(sampleKey).keySet()) {
						Pair<Integer, Double> rhsValue = rhs.cytosineMethySummaryByReadsGroup.get(sampleKey).get(cytosineKey);
						Pair<Integer, Double> lhsValue;
						if (cytosineMethySummaryLhs.containsKey(cytosineKey)) {
							lhsValue = cytosineMethySummaryLhs.get(cytosineKey);
							lhsValue.first += rhsValue.getFirst();
							lhsValue.second += rhsValue.getSecond();
							cytosineMethySummaryLhs.put(cytosineKey, lhsValue);
						}
					}
					lhs.cytosineMethySummaryByReadsGroup.put(sampleKey, cytosineMethySummaryLhs);
				}
			}
		}

		return lhs;
	}

	/**
	 * get VCF header for the output VCF file
	 * 
	 **/
	private Set<VCFHeaderLine> getHeaderInfo() {
		Set<VCFHeaderLine> headerInfo = new HashSet<VCFHeaderLine>();

		if (!BAC.NO_SLOD)
			headerInfo.add(new VCFInfoHeaderLine(VCFConstants.STRAND_BIAS_KEY, 1, VCFHeaderLineType.Float, "Strand Bias"));

		// Bisulfite-seq own INFO column
		headerInfo.add(new VCFInfoHeaderLine(BisulfiteVCFConstants.CYTOSINE_TYPE, VCFHeaderLineCount.UNBOUNDED, VCFHeaderLineType.String,
				"Cytosine Context. e.g. 'CG' means homozygous CG sites, while heterozygous CG sites will be output as IUPAC code"));

		headerInfo.add(new VCFInfoHeaderLine(BisulfiteVCFConstants.C_STRAND_KEY, 1, VCFHeaderLineType.Character,
				"Strand of cytosine relative to reference genome. Does not apply to non-cytosine positions"));

		headerInfo.add(new VCFInfoHeaderLine(BisulfiteVCFConstants.NUM_OF_SAMPLES, 1, VCFHeaderLineType.Integer, "Number of Samples With Data"));

		// General VCF INFO column
		headerInfo.add(new VCFInfoHeaderLine(VCFConstants.DEPTH_KEY, 1, VCFHeaderLineType.Integer,
				"Total Depth, not filtered by mapping quality and base quality score criteria yet"));
		headerInfo.add(new VCFInfoHeaderLine(BisulfiteVCFConstants.QUAL_BY_DEPTH, 1, VCFHeaderLineType.Float, "Variant Confidence/Quality by Depth"));
		headerInfo
				.add(new VCFInfoHeaderLine(VCFConstants.MAPPING_QUALITY_ZERO_KEY, 1, VCFHeaderLineType.Integer, "Total Mapping Quality Zero Reads"));
		headerInfo.add(new VCFInfoHeaderLine(VCFConstants.HAPLOTYPE_QUALITY_KEY, 1, VCFHeaderLineType.Float,
				"Consistency of the site with at most two segregating haplotypes"));

		// check in dbSNP or not
		if (BAC.dbsnp.isBound())
			headerInfo.add(new VCFInfoHeaderLine(VCFConstants.DBSNP_KEY, 0, VCFHeaderLineType.Flag, "dbSNP Membership"));

		// FORMAT fields

		headerInfo.add(new VCFFormatHeaderLine(VCFConstants.GENOTYPE_KEY, 1, VCFHeaderLineType.String, "Genotype"));
		headerInfo.add(new VCFFormatHeaderLine(BisulfiteVCFConstants.NUMBER_OF_C_KEY, 1, VCFHeaderLineType.Integer,
				"Number of Unconverted Cytosines in this position(filtered by minConv)"));
		headerInfo.add(new VCFFormatHeaderLine(BisulfiteVCFConstants.NUMBER_OF_T_KEY, 1, VCFHeaderLineType.Integer,
				"Number of Converted Cytosines in this position(filtered by minConv)"));
		headerInfo
				.add(new VCFFormatHeaderLine(BisulfiteVCFConstants.READS_SUPPORT_ALT, 4, VCFHeaderLineType.Integer,
						"Reads supporting ALT, only keep good base. Number of 1) forward ref alleles; 2) reverse ref; 3) forward non-ref; 4) reverse non-ref alleles"));
		headerInfo.add(new VCFFormatHeaderLine(BisulfiteVCFConstants.AVE_BASE_QUALITY_KEY, VCFHeaderLineCount.UNBOUNDED, VCFHeaderLineType.Float,
				"Average base quality for reads supporting alleles. For each allele, in the same order as listed"));
		headerInfo.add(new VCFFormatHeaderLine(BisulfiteVCFConstants.SOMATIC_STAT_VAR, 1, VCFHeaderLineType.Integer,
				"Somatic status of the variant. 1) wildtype; 2) germline, somatic; 3) LOH; 4) post-transcriptional modification; 5) unknown"));
		headerInfo.add(new VCFFormatHeaderLine(VCFConstants.DEPTH_KEY, 1, VCFHeaderLineType.Integer,
				"Approximate read depth, not filtered by mapping quality and base quality score criteria yet"));

		headerInfo.add(new VCFFormatHeaderLine(VCFConstants.GENOTYPE_QUALITY_KEY, 1, VCFHeaderLineType.Float, "Genotype Quality"));

		headerInfo.add(new VCFFormatHeaderLine(BisulfiteVCFConstants.BEST_C_PATTERN, 1, VCFHeaderLineType.String, "Best Cytosine Context"));
		headerInfo.add(new VCFFormatHeaderLine(VCFConstants.GENOTYPE_POSTERIORS_KEY, VCFHeaderLineCount.G, VCFHeaderLineType.Integer,
				"Normalized, Phred-scaled posteriors for genotypes as defined in the VCF specification"));
		headerInfo
				.add(new VCFFormatHeaderLine(
						BisulfiteVCFConstants.C_STATUS,
						VCFHeaderLineCount.UNBOUNDED,
						VCFHeaderLineType.Integer,
						"Bisulfite read counts(not filtered by minConv): 1) number of C in cytosine strand, 2) number of T in cytosine strand, 3) number of A/G/N in cytosine strand,"
								+ " 4) number of G in guanine strand, 5) number of A in guanine strand, 6) number of C/T/N in guanine strand."));

		// FILTER fields
		if (BAC.STANDARD_CONFIDENCE_FOR_EMITTING < BAC.STANDARD_CONFIDENCE_FOR_CALLING)
			headerInfo.add(new VCFFilterHeaderLine(UnifiedGenotyperEngine.LOW_QUAL_FILTER_NAME,
					"Low quality. When QUAL is less than Confidance score criteria user provided"));

		// Program commandLine fields
		headerInfo.add(new VCFHeaderLine(BisulfiteVCFConstants.PROGRAM_ARGS, argCommandline));

		return headerInfo;
	}

	private void initiateVCFInDifferentOutmode(SAMSequenceDictionary refDict) {
		File outputVcfFile = new File(vfn1);
		writer = new TcgaVCFWriter(outputVcfFile, refDict, false);

		writer.writeHeader(new VCFHeader(getHeaderInfo(), samples));

		if (getToolkit().getArguments().numberOfThreads > 1) {
			multiThreadWriter = new SortingTcgaVCFWriter(writer, MAXIMUM_CACHE_FOR_OUTPUT_VCF);
			multiThreadWriter.enableDiscreteLoci(BAC.lnc);
			if (BAC.ovd) {
				File outputVerboseFile = new File(BAC.fnovd);
				verboseWriter = new TcgaVCFWriter(outputVerboseFile, refDict, false);
				verboseWriter.writeHeader(new VCFHeader(getHeaderInfo(), samples));
			}

		}

		if (BAC.OutputMode == OUTPUT_MODE.DEFAULT_FOR_TCGA || BAC.OutputMode == OUTPUT_MODE.EMIT_VARIANT_AND_CYTOSINES) {
			File outputAdditionalVcfFile = new File(vfn2);
			additionalWriterForDefaultTcgaMode = new TcgaVCFWriter(outputAdditionalVcfFile, refDict, false);
			
			additionalWriterForDefaultTcgaMode.writeHeader(new VCFHeader(getHeaderInfo(), samples));
			if (getToolkit().getArguments().numberOfThreads > 1) {
				multiAdditionalWriterForDefaultTcgaMode = new SortingTcgaVCFWriter(additionalWriterForDefaultTcgaMode, MAXIMUM_CACHE_FOR_OUTPUT_VCF);
				multiAdditionalWriterForDefaultTcgaMode.enableDiscreteLoci(BAC.lnc);
			}

		}

	//	if (BAC.orad) {
	//		File outputBamFile = new File(reads);
	//		SAMFileWriterFactory samFileWriterFactory = new SAMFileWriterFactory();
	//		samFileWriterFactory.setCreateIndex(true);
	//		samWriter = samFileWriterFactory.makeBAMWriter(getToolkit().getSAMFileHeader(), false, outputBamFile);
	//		downsampleBam = new DownsamplingBAM(BAC,samWriter);
	//	}
		if (cpgreads != null) {
			File outputReadsDetailFile = new File(cpgreads);
			if (BAC.sequencingMode == MethylSNPModel.GM) {
				readsWriter = new NOMeSeqReadsWriterImp(outputReadsDetailFile);
			} else {
				readsWriter = new cpgReadsWriterImp(outputReadsDetailFile);
			}

			if (getToolkit().getArguments().numberOfThreads > 1) {
				if (BAC.sequencingMode == MethylSNPModel.GM) {
					multiThreadCpgReadsWriter = new SortingNOMeSeqReadsWriter(readsWriter, MAXIMUM_CACHE_FOR_OUTPUT_READS);
				} else {
					multiThreadCpgReadsWriter = new SortingCpgReadsWriter(readsWriter, MAXIMUM_CACHE_FOR_OUTPUT_READS);
				}
				multiThreadCpgReadsWriter.writeHeader(true);
				// multiThreadCpgReadsWriter.enableDiscreteLoci(BAC.lnc);
			} else {
				readsWriter.addHeader(true);
			}
		}
	}

	private void outputVCFInDifferentOutmode(BisulfiteVariantCallContext value) {
		if (!value.shouldEmit)
			return;

		if (BAC.OutputMode == OUTPUT_MODE.EMIT_ALL_CYTOSINES) {
			// if(value.isC && !value.isCThetLoci){
			if (value.isC) {
				if (getToolkit().getArguments().numberOfThreads > 1) {
					multiThreadWriter.add(value.getVariantContext());
					if (value.ref.getLocus().getStart() % 1000000 == 0) {
						
					//	multiThreadWriter.emitSafeRecords();
						multiThreadWriter.writerFlush();
						System.gc();
					}
				} else {
					writer.add(value.getVariantContext());
				}
			}

		} else if (BAC.OutputMode == OUTPUT_MODE.EMIT_ALL_CPG) {
			if (value.isCpg) {
				if (getToolkit().getArguments().numberOfThreads > 1) {
					multiThreadWriter.add(value.getVariantContext());

					if (value.ref.getLocus().getStart() % 1000000 == 0) {
						
					//	multiThreadWriter.emitSafeRecords();
						multiThreadWriter.writerFlush();
						System.gc();
					}
				} else {
					writer.add(value.getVariantContext());
				}
			}

		} else if (BAC.OutputMode == OUTPUT_MODE.EMIT_VARIANTS_ONLY) {
			if (value.isVariant()) {
				if (getToolkit().getArguments().numberOfThreads > 1) {
					multiThreadWriter.add(value.getVariantContext());

					if (value.ref.getLocus().getStart() % 1000000 == 0) {
						
					//	multiThreadWriter.emitSafeRecords();
						multiThreadWriter.writerFlush();
						System.gc();
					}
				} else {
					writer.add(value.getVariantContext());
				}
			}
		} else if (BAC.OutputMode == OUTPUT_MODE.EMIT_HET_SNPS_ONLY) {
			if (value.isHetSnp()) {
				if (getToolkit().getArguments().numberOfThreads > 1) {
					multiThreadWriter.add(value.getVariantContext());

					if (value.ref.getLocus().getStart() % 1000000 == 0) {
						
					//	multiThreadWriter.emitSafeRecords();
						multiThreadWriter.writerFlush();
						System.gc();
					}
				} else {
					writer.add(value.getVariantContext());
				}
			}
		} else if (BAC.OutputMode == OUTPUT_MODE.DEFAULT_FOR_TCGA) {

			if (value.isCpg) {
				if (getToolkit().getArguments().numberOfThreads > 1) {
					multiThreadWriter.add(value.getVariantContext());

					if (value.ref.getLocus().getStart() % 1000000 == 0) {
						
					//	multiThreadWriter.emitSafeRecords();
						multiThreadWriter.writerFlush();
					//	System.gc();
					}
				} else {
					writer.add(value.getVariantContext());
				}
			}
			if (value.isVariant()) {
				if (getToolkit().getArguments().numberOfThreads > 1) {
					multiAdditionalWriterForDefaultTcgaMode.add(value.getVariantContext());

					if (value.ref.getLocus().getStart() % 1000000 == 0) {
						
					//	multiAdditionalWriterForDefaultTcgaMode.emitSafeRecords();
						multiAdditionalWriterForDefaultTcgaMode.writerFlush();
					//	System.gc();
					}
				} else {
					additionalWriterForDefaultTcgaMode.add(value.getVariantContext());
				}
			}
			if (getToolkit().getArguments().numberOfThreads > 1) {
				if (value.ref.getLocus().getStart() % 1000000 == 0) {
				//	System.err.println(value.ref.getLocus().getStart());
				//	multiThreadWriter.emitSafeRecords();
					multiThreadWriter.writerFlush();
				//	multiAdditionalWriterForDefaultTcgaMode.emitSafeRecords();
					multiAdditionalWriterForDefaultTcgaMode.writerFlush();
					System.gc();
				}
			}

		} else if (BAC.OutputMode == OUTPUT_MODE.EMIT_VARIANT_AND_CYTOSINES) {
			if (value.isC) {
				if (getToolkit().getArguments().numberOfThreads > 1) {
					multiThreadWriter.add(value.getVariantContext());
				} else {
					writer.add(value.getVariantContext());
				}
			}
			if (value.isVariant()) {
				if (getToolkit().getArguments().numberOfThreads > 1) {
					multiAdditionalWriterForDefaultTcgaMode.add(value.getVariantContext());
					
				} else {
					additionalWriterForDefaultTcgaMode.add(value.getVariantContext());
				}
			}
			if (getToolkit().getArguments().numberOfThreads > 1) {
				if (value.ref.getLocus().getStart() % 1000000 == 0) {
				//	System.err.println(value.ref.getLocus().getStart());
				//	multiThreadWriter.emitSafeRecords();
					multiThreadWriter.writerFlush();
				//	multiAdditionalWriterForDefaultTcgaMode.emitSafeRecords();
					multiAdditionalWriterForDefaultTcgaMode.writerFlush();
					System.gc();
				}
			}

		} else {
			if (getToolkit().getArguments().numberOfThreads > 1) {
				multiThreadWriter.add(value.getVariantContext());
				if (value.ref.getLocus().getStart() % 1000000 == 0) {
				//	System.err.println(value.ref.getLocus().getStart());
				//	multiThreadWriter.emitSafeRecords();
					multiThreadWriter.writerFlush();
					System.gc();
				}
			} else {
				writer.add(value.getVariantContext());
			}

		}
	}

	private void readsReport(BisulfiteVariantCallContext value) {
		if (BAC.sequencingMode == MethylSNPModel.GM) {
			if (cpgreads != null) {
				boolean positiveStrand = true;
				String sampleContext = "";
				for (String key : value.getSummaryAcrossRG().cytosinePatternConfirmedSet) {
					if (key.equalsIgnoreCase("C")) {
						continue;
					}
					if (value.getSummaryAcrossRG().cytosinePatternStrand == '+') {
						positiveStrand = true;
					} else {
						positiveStrand = false;
					}
					if (sampleContext.equals("")) {
						sampleContext = key;
					} else {
						sampleContext = sampleContext + "," + key;
					}
				}
				if (!sampleContext.equals("")) {
					readsDetailReportForNOMeSeq(value, positiveStrand, getToolkit().getArguments().numberOfThreads > 1, sampleContext);
				}

			}
		} else {
			if (value.isCpg) {
				if (cpgreads != null) {
					if (value.getSummaryAcrossRG().cytosinePatternStrand == '+') {
						readsDetailReport(value, true, getToolkit().getArguments().numberOfThreads > 1);
					} else {
						readsDetailReport(value, false, getToolkit().getArguments().numberOfThreads > 1);
					}

				}
			}
		}
	}

	private TreeMap<String, Pair<Integer, Double>> sortHashMapByKeyValue(HashMap<String, Pair<Integer, Double>> input) {

		TreeMap<String, Pair<Integer, Double>> output = new TreeMap<String, Pair<Integer, Double>>();
		for (String key : input.keySet()) {
			Pair<Integer, Double> methyValue = input.get(key);
			output.put(key, methyValue);
		}

		return output;
	}

	/**
	 * Inner class for collecting output statistics
	 */
	public static class ContextCondition {
		// Integer: number of cytosine;
		// Double: sumMethyLevel;
		HashMap<String, Pair<Integer, Double>> cytosineMethySummary = new HashMap<String, Pair<Integer, Double>>();

		// record other kind of cytosine statistics status user provided
		HashMap<String, HashMap<String, Pair<Integer, Double>>> cytosineMethySummaryByReadsGroup = new HashMap<String, HashMap<String, Pair<Integer, Double>>>();

		/**
		 * The number of bases that were potentially callable -- i.e., those not at excessive
		 * coverage or masked with N
		 */
		long nBasesCallable = 0;

		/**
		 * The number of bases called confidently (according to user threshold), either ref or other
		 */
		long nBasesCalledConfidently = 0;

		/** The total number of passes examined -- i.e., the number of map calls */
		long nBasesVisited = 0;

		/** The number of bases for which calls were emitted */
		long nCallsMade = 0;

		/** The total number of good reads bases in callable loci */
		long nReadsCallable = 0;

		void makeCytosineMap() {
			for (String cytosineKey : BAC.cytosineDefined.getContextDefined().keySet()) {
				Pair<Integer, Double> methySummary = new Pair<Integer, Double>(0, 0.0);
				cytosineMethySummary.put(cytosineKey, methySummary);

			}
			for (String sample : samples) {
				HashMap<String, Pair<Integer, Double>> cytosineMethySummaryTmp = new HashMap<String, Pair<Integer, Double>>();
				for (String cytosineKey : BAC.cytosineDefined.getContextDefined().keySet()) {
					Pair<Integer, Double> methySummary = new Pair<Integer, Double>(0, 0.0);
					cytosineMethySummaryTmp.put(cytosineKey, methySummary);
				}
				cytosineMethySummaryByReadsGroup.put(sample, cytosineMethySummaryTmp);
			}

		}

		double meanCoverageOfAll() {
			return (double) nReadsCallable / (double) nBasesVisited;
		}

		double meanCoverageOfCallable() {
			return (double) nReadsCallable / (double) nBasesCallable;
		}

		double percentCallableOfAll() {
			return (100.0 * nBasesCallable) / (nBasesVisited);
		}

		double percentCalledOfAll() {
			return (100.0 * nBasesCalledConfidently) / (nBasesVisited);
		}

		double percentCalledOfCallable() {
			return (100.0 * nBasesCalledConfidently) / (nBasesCallable);
		}
	}

}
