# Supplementary material for: Bis-SNP: Combined DNA methylation and SNP calling for Bisulfite-seq data
Source: Genome Biol. 2012 Jul 11;13(7):R61. doi: 10.1186/gb-2012-13-7-r61 (PMC3491382; doi:10.1186/gb-2012-13-7-r61)
Supplement: Additional file 4 — Bis-SNP source code. We suggest that the user download the most recent version of these files directly from [37]. [file gb-2012-13-7-r61-S4.GZ › ./Additional_File_4/src/edu/usc/epigenome/uecgatk/bissnp/BisulfiteGenotyperEngine.java]

package edu.usc.epigenome.uecgatk.bissnp;

import java.util.ArrayList;
import java.util.HashMap;
import java.util.HashSet;
import java.util.List;
import java.util.Map;
import java.util.Set;

import org.broadinstitute.sting.gatk.GenomeAnalysisEngine;
import org.broadinstitute.sting.gatk.contexts.AlignmentContext;
import org.broadinstitute.sting.gatk.contexts.AlignmentContextUtils;
import org.broadinstitute.sting.gatk.contexts.ReferenceContext;
import org.broadinstitute.sting.gatk.refdata.RefMetaDataTracker;
import org.broadinstitute.sting.gatk.refdata.utils.GATKFeature;
import org.broadinstitute.sting.gatk.refdata.utils.RODRecordList;
import org.broadinstitute.sting.utils.GenomeLoc;
import org.broadinstitute.sting.utils.MathUtils;
import org.broadinstitute.sting.utils.codecs.vcf.VCFConstants;
import org.broadinstitute.sting.utils.exceptions.UserException;
import org.broadinstitute.sting.utils.variantcontext.Allele;
import org.broadinstitute.sting.utils.variantcontext.Genotype;
import org.broadinstitute.sting.utils.variantcontext.GenotypeLikelihoods;
import org.broadinstitute.sting.utils.variantcontext.GenotypesContext;
import org.broadinstitute.sting.utils.variantcontext.VariantContext;
import org.broadinstitute.sting.utils.variantcontext.VariantContextBuilder;

import edu.usc.epigenome.uecgatk.bissnp.BisulfiteEnums.OUTPUT_MODE;

/*
 * Bis-SNP/BisSNP: It is a genotyping and methylation calling in bisulfite treated massively
 * parallel sequencing (Bisulfite-seq and NOMe-seq) on Illumina platform Copyright (C) <2011>
 * <Yaping Liu: lyping1986@gmail.com>
 * 
 * This program is free software: you can redistribute it and/or modify it under the terms of the
 * GNU General Public License as published by the Free Software Foundation, either version 3 of the
 * License, or any later version.
 * 
 * This program is distributed in the hope that it will be useful, but WITHOUT ANY WARRANTY; without
 * even the implied warranty of MERCHANTABILITY or FITNESS FOR A PARTICULAR PURPOSE. See the GNU
 * General Public License for more details.
 * 
 * You should have received a copy of the GNU General Public License along with this program. If
 * not, see <http://www.gnu.org/licenses/>.
 */

public class BisulfiteGenotyperEngine {

	public static final String LOW_QUAL_FILTER_NAME = "LowQual";

	// the standard filter to use for calls below the confidence threshold but
	// above the emit threshold
	private static final Set<String> filter = new HashSet<String>(1);

	protected double MAX_PHRED = 1000000;

	private BisulfiteArgumentCollection BAC = null;

	// the model used for calculating genotypes
	private ThreadLocal<BisulfiteSNPGenotypeLikelihoodsCalculationModel> bglcms = new ThreadLocal<BisulfiteSNPGenotypeLikelihoodsCalculationModel>();

	private BisulfiteVariantCallContext bisulfiteVariantCallContext = null;
	private int SOMATIC_STATS = 5;

	private GenomeAnalysisEngine toolkit = null;

	public BisulfiteGenotyperEngine(RefMetaDataTracker tracker, ReferenceContext refContext, AlignmentContext rawContext, BisulfiteArgumentCollection BAC, GenomeAnalysisEngine toolkit) {
		this.BAC = BAC.clone();

		this.toolkit = toolkit;

		filter.add(LOW_QUAL_FILTER_NAME);

		calculateLikelihoodsAndGenotypes(tracker, refContext, rawContext);

	}

	protected static BisulfiteSNPGenotypeLikelihoodsCalculationModel getGenotypeLikelihoodsCalculationObject(BisulfiteArgumentCollection BAC) {
		return new BisulfiteSNPGenotypeLikelihoodsCalculationModel(BAC, BAC.useBAQ);
	}

	public VariantContext calculateLikelihoods(RefMetaDataTracker tracker, ReferenceContext refContext, Map<String, AlignmentContext> stratifiedContexts, AlignmentContextUtils.ReadOrientation type,
			HashMap<String, BisulfiteContextsGenotypeLikelihoods> BCGLs) {
		if (stratifiedContexts == null) {
			return null;
		}

		// initialize the data for this thread if that hasn't been done yet
		if (bglcms.get() == null) {
			bglcms.set(BisulfiteGenotyperEngine.getGenotypeLikelihoodsCalculationObject(BAC));

		}

		BisulfiteSNPGenotypeLikelihoodsCalculationModel bglcm = bglcms.get();

		bglcm.setBsLikelihoods(tracker, refContext, stratifiedContexts, type, BCGLs);

		if (!BCGLs.isEmpty()) {

			return createVariantContextFromLikelihoods(refContext, bglcm.getRefAllele(), BCGLs);
		} else {
			return null;
		}

	}

	/**
	 * Compute full BisulfiteVariantCallContext at a given locus.
	 * 
	 * @param tracker
	 *            the meta data tracker
	 * @param refContext
	 *            the reference base
	 * @param rawContext
	 *            contextual information around the locus
	 * @return the BisulfiteVariantCallContext object
	 */
	public void calculateLikelihoodsAndGenotypes(RefMetaDataTracker tracker, ReferenceContext refContext, AlignmentContext rawContext) {
		Map<String, AlignmentContext> stratifiedContexts = AlignmentContextUtils.splitContextBySampleName(rawContext);
		HashMap<String, BisulfiteContextsGenotypeLikelihoods> BCGLs = new HashMap<String, BisulfiteContextsGenotypeLikelihoods>();
		// get likelihood and methylation pattern information from
		// BisulfiteSNPGenotypeLikelihoodsCalculationModel
		VariantContext vc = calculateLikelihoods(tracker, refContext, stratifiedContexts, AlignmentContextUtils.ReadOrientation.COMPLETE, BCGLs);

		if (vc == null)
			return;
		// including all Reads group genotypes information into vcc, and provide
		// most probable genotype and alt-allele for all of ReadsGroup
		bisulfiteVariantCallContext = calculateGenotypes(tracker, refContext, rawContext, stratifiedContexts, BCGLs, vc);

	}

	public BisulfiteVariantCallContext getBisulfiteVariantCallContext() {

		return bisulfiteVariantCallContext;
	}

	protected boolean passesCallThreshold(double conf) {
		return conf >= BAC.STANDARD_CONFIDENCE_FOR_CALLING;
	}

	protected boolean passesEmitThreshold(double conf) {
		return conf >= BAC.STANDARD_CONFIDENCE_FOR_EMITTING;
	}

	protected boolean passesEmitThreshold(double conf, int bestAFguess) {
		return (BAC.OutputMode != OUTPUT_MODE.EMIT_ALL_SITES || bestAFguess != 0) && conf >= Math.min(BAC.STANDARD_CONFIDENCE_FOR_CALLING, BAC.STANDARD_CONFIDENCE_FOR_EMITTING);
	}

	private void assignAFPosteriors(double[] likelihoods, double[] log10AFPosteriors) {
		for (int i = 0; i < likelihoods.length; i++) {
			log10AFPosteriors[i] = likelihoods[i];
		}

	}

	/**
	 * Can be overridden by concrete subclasses
	 * 
	 * @param vc
	 *            variant context with genotype likelihoods
	 * @param log10AlleleFrequencyPosteriors
	 *            allele frequency results
	 * @param AFofMaxLikelihood
	 *            allele frequency of max likelihood
	 * 
	 * @return calls
	 */

	private void assignGenotypes(VariantContext vc, int bestAF, GenotypesContext calls, HashMap<String, Double> logRatios, HashMap<String, BisulfiteContextsGenotypeLikelihoods> BCGLs,
			Set<String> sampleNames) {
		if (!vc.isVariant())
			throw new UserException("The VCF record passed in does not contain an ALT allele at " + vc.getChr() + ":" + vc.getStart());

		GenotypesContext GLs = vc.getGenotypes();
		// Set<String> sampleNames = GLs.getSampleNames();
		for (String sampleName : sampleNames) {
			Genotype g = GLs.get(sampleName);

			// if ( !g.hasLikelihoods() )
			// continue;
			Double logRatio = -logRatios.get(sampleName) / 10.0;
			Allele alleleA = BCGLs.get(sampleName).getAlleleA();
			Allele alleleB = BCGLs.get(sampleName).getAlleleB();
			ArrayList<Allele> myAlleles = new ArrayList<Allele>();
			if (bestAF == 0) {
				if (alleleA.isReference()) {
					myAlleles.add(alleleA);
					myAlleles.add(alleleA);
				} else {
					myAlleles.add(alleleB);
					myAlleles.add(alleleB);
				}

			} else if (bestAF == 1) {
				myAlleles.add(alleleA);
				myAlleles.add(alleleB);

			} else {
				if (alleleA.isReference()) {
					myAlleles.add(alleleB);
					myAlleles.add(alleleB);
				} else {
					myAlleles.add(alleleA);
					myAlleles.add(alleleA);
				}

			}
			calls.add(new Genotype(sampleName, myAlleles, logRatio, null, g.getAttributes(), false));
		}

	}

	private int calculateEndPos(List<Allele> alleles, Allele refAllele, GenomeLoc loc) {
		boolean isSNP = true;
		for (Allele a : alleles) {
			if (a.getBaseString().length() != 1) {
				isSNP = false;
				break;
			}
		}

		int endLoc = loc.getStart();
		if (!isSNP)
			endLoc += refAllele.length();

		return endLoc;
	}

	private BisulfiteVariantCallContext calculateGenotypes(RefMetaDataTracker tracker, ReferenceContext refContext, AlignmentContext rawContext, Map<String, AlignmentContext> stratifiedContexts,
			HashMap<String, BisulfiteContextsGenotypeLikelihoods> BCGLs, VariantContext vc) {
		// initialize the data for this thread if that hasn't been done yet
		if (bglcms.get() == null) {
			return null;
		}
		// System.err.println(vc.toString());
		HashMap<String, Object> attributes = new HashMap<String, Object>();
		int totalDepth = 0;
		int[] alleleCount = new int[2];
		alleleCount[1] = -1;
		Allele bestAlternateAlelle = Allele.NO_CALL;

		double logRatio = Double.NEGATIVE_INFINITY;
		int bestAF = 0;
		int numOfC = 0;
		int numOfT = 0;
		char Strand = '+';
		String cType = null;
		HashSet<String> cytosineConfirmed = new HashSet<String>();
		HashMap<String, Double> logRatiosMap = new HashMap<String, Double>();
		for (String sample : BCGLs.keySet()) {
			BisulfiteContextsGenotypeLikelihoods GL = BCGLs.get(sample);

			totalDepth += GL.getDepth();

			double[] log10AlleleFrequencyPosteriors = new double[3];
			assignAFPosteriors(GL.getLikelihoods(), log10AlleleFrequencyPosteriors);
			int bestAFguess = MathUtils.maxElementIndex(log10AlleleFrequencyPosteriors);
			int secondAFguess = MathUtils.minElementIndex(log10AlleleFrequencyPosteriors);
			for (int i = 0; i < log10AlleleFrequencyPosteriors.length; i++) {
				if (i != bestAFguess) {
					if (log10AlleleFrequencyPosteriors[i] >= log10AlleleFrequencyPosteriors[secondAFguess]) {
						secondAFguess = i;
					}
				}
			}

			double[] normalizedPosteriors = log10AlleleFrequencyPosteriors;
			if (bestAFguess != 0) {
				bestAF = bestAFguess;
				if (bestAlternateAlelle.isNoCall()) {
					bestAlternateAlelle = GL.getAlleleB();
					alleleCount[0] += bestAFguess == 1 ? 1 : 2;
				} else {
					if (GL.getAlleleB().basesMatch(bestAlternateAlelle)) {
						alleleCount[0] += bestAFguess == 1 ? 1 : 2;
					} else {
						alleleCount[1] += bestAFguess == 1 ? 1 : 2;
					}
				}

			}

			double logRatioTmp = 10 * (normalizedPosteriors[bestAFguess] - normalizedPosteriors[secondAFguess]);
			logRatiosMap.put(sample, logRatioTmp);

			if (logRatioTmp > logRatio)
				logRatio = logRatioTmp;

			if (passesCallThreshold(logRatioTmp) && GL.getBestMatchedCytosinePattern() != null) {
				numOfC += GL.getNumOfCReadsInBisulfiteCStrand();
				numOfT += GL.getNumOfTReadsInBisulfiteCStrand();
				Strand = GL.getCytosineParameters().get(GL.getBestMatchedCytosinePattern()).cytosineStrand;
				for (String cytosinePattern : GL.getCytosineParameters().keySet()) {

					if (GL.getCytosineParameters().get(cytosinePattern).isCytosinePattern) {

						if (GL.getCytosineParameters().get(GL.getBestMatchedCytosinePattern()).isHeterozygousCytosinePattern
								|| GL.getCytosineParameters().get(GL.getBestMatchedCytosinePattern()).isHeterozygousInContextPosition) {
							cytosineConfirmed.add(BaseUtilsMore.makeIupacCodeFrom2String(GL.getCytosineParameters().get(GL.getBestMatchedCytosinePattern()).patternOfAlleleA, GL
									.getCytosineParameters().get(GL.getBestMatchedCytosinePattern()).patternOfAlleleB));
						} else {
							cytosineConfirmed.add(cytosinePattern);
						}

					}
				}
			}
			if (bestAF != 0) {
				if (!BAC.NO_SLOD) {

					double overallLog10PofF = MathUtils.log10sumLog10(log10AlleleFrequencyPosteriors, 1);

					// the forward lod
					HashMap<String, BisulfiteContextsGenotypeLikelihoods> tmpGLs = new HashMap<String, BisulfiteContextsGenotypeLikelihoods>();
					VariantContext vcForward = calculateLikelihoods(tracker, refContext, stratifiedContexts, AlignmentContextUtils.ReadOrientation.FORWARD, tmpGLs);
					for (int i = 0; i < log10AlleleFrequencyPosteriors.length; i++)
						log10AlleleFrequencyPosteriors[i] = -1.0 * Double.MAX_VALUE;
					;

					if (tmpGLs.containsKey(sample)) {
						assignAFPosteriors(tmpGLs.get(sample).getLikelihoods(), log10AlleleFrequencyPosteriors);
					}

					double forwardLog10PofNull = log10AlleleFrequencyPosteriors[0];
					double forwardLog10PofF = MathUtils.log10sumLog10(log10AlleleFrequencyPosteriors, 1);

					// the reverse lod
					tmpGLs = new HashMap<String, BisulfiteContextsGenotypeLikelihoods>();
					VariantContext vcReverse = calculateLikelihoods(tracker, refContext, stratifiedContexts, AlignmentContextUtils.ReadOrientation.REVERSE, tmpGLs);

					for (int i = 0; i < log10AlleleFrequencyPosteriors.length; i++)
						log10AlleleFrequencyPosteriors[i] = -1.0 * Double.MAX_VALUE;
					;

					if (tmpGLs.containsKey(sample)) {
						assignAFPosteriors(tmpGLs.get(sample).getLikelihoods(), log10AlleleFrequencyPosteriors);
					}

					double reverseLog10PofNull = log10AlleleFrequencyPosteriors[0];
					double reverseLog10PofF = MathUtils.log10sumLog10(log10AlleleFrequencyPosteriors, 1);

					double forwardLod = forwardLog10PofF + reverseLog10PofNull - overallLog10PofF;
					double reverseLod = reverseLog10PofF + forwardLog10PofNull - overallLog10PofF;

					double strandScore = Math.max(forwardLod, reverseLod);

					strandScore *= 10.0;

					attributes.put(VCFConstants.STRAND_BIAS_KEY, String.format("%.4f", strandScore));

				}

				double QD = logRatio / GL.getDepth();

			}
			attributes.put(VCFConstants.MAPPING_QUALITY_ZERO_KEY, GL.getMQ0());

		}

		GenotypesContext genotypes = GenotypesContext.create();

		VariantContext dbsnp = null;

		for (RODRecordList rods : tracker.getBoundRodTracks()) {

			for (GATKFeature vc_input : rods) {
				if (vc_input != null && vc_input.getUnderlyingObject() instanceof VariantContext) {
					dbsnp = (VariantContext) vc_input.getUnderlyingObject();
					break;
				}
			}
		}
		String rsID = null;
		if (dbsnp != null && dbsnp.hasID()) {
			rsID = dbsnp.getID();

			attributes.put(VCFConstants.DBSNP_KEY, true);
		}

		// if the site was downsampled, record that fact
		if (rawContext.hasPileupBeenDownsampled())
			attributes.put(VCFConstants.DOWNSAMPLED_KEY, true);

		List<Allele> myAlleles = vc.getAlleles();
		List<Allele> newAlleles = new ArrayList<Allele>();
		if (bestAF == 0 && myAlleles.size() <= 2) { // to get rid of second best alleles when
													// genotype is 0/0
			for (Allele a : myAlleles) {
				if (a.isReference()) {
					newAlleles.add(a);
				}

			}
		} else {
			newAlleles = myAlleles;
		}

		GenomeLoc loc = refContext.getLocus();

		int endLoc = calculateEndPos(vc.getAlleles(), vc.getReference(), loc);

		assignGenotypes(vc, bestAF, genotypes, logRatiosMap, BCGLs, BCGLs.keySet());

		attributes.put(BisulfiteVCFConstants.NUM_OF_SAMPLES, BCGLs.keySet().size());
		attributes.put(VCFConstants.DEPTH_KEY, totalDepth);

		// add INFO colum about methylation summary across Read Group
		if (passesCallThreshold(logRatio) & !cytosineConfirmed.isEmpty()) {
			for (String c : cytosineConfirmed) {
				if (cType == null) {
					cType = c;
				} else {
					cType = cType + "," + c;
				}
			}

			attributes.put(BisulfiteVCFConstants.C_STRAND_KEY, Strand);
			attributes.put(BisulfiteVCFConstants.CYTOSINE_TYPE, cType);
		}

		VariantContextBuilder vcb = new VariantContextBuilder("BG_call", loc.getContig(), loc.getStart(), endLoc, newAlleles);
		vcb.attributes(attributes);
		vcb.filters(passesCallThreshold(logRatio) ? null : filter);
		vcb.genotypes(genotypes);
		if (rsID != null) {
			vcb.id(rsID);
		}

		vcb.log10PError(-logRatio / 10.0);
		vcb.referenceBaseForIndel(refContext.getBase());
		VariantContext vcCall = vcb.make();
		BisulfiteVariantCallContext call = new BisulfiteVariantCallContext(BCGLs, vcCall, rawContext, refContext);
		call.confidentlyCalled = passesCallThreshold(logRatio);
		call.shouldEmit = passesEmitThreshold(logRatio);
		return call;
	}

	private VariantContext createVariantContextFromLikelihoods(ReferenceContext refContext, Allele refAllele, HashMap<String, BisulfiteContextsGenotypeLikelihoods> BCGLs) {

		List<Allele> noCall = new ArrayList<Allele>();
		noCall.add(Allele.NO_CALL);

		List<Allele> alleles = new ArrayList<Allele>();
		alleles.add(refAllele);

		GenotypesContext genotypes = GenotypesContext.create();
		;
		for (BisulfiteContextsGenotypeLikelihoods BCGL : BCGLs.values()) {

			if (!alleles.contains(BCGL.getAlleleA()))
				alleles.add(BCGL.getAlleleA());
			if (!alleles.contains(BCGL.getAlleleB()))
				alleles.add(BCGL.getAlleleB());
			// }
			HashMap<String, Object> attributes = new HashMap<String, Object>();
			GenotypeLikelihoods likelihoods = GenotypeLikelihoods.fromLog10Likelihoods(BCGL.getLikelihoods());
			attributes.put(VCFConstants.DEPTH_KEY, BCGL.getDepth());
			attributes.put(VCFConstants.GENOTYPE_POSTERIORS_KEY, likelihoods.getAsString());

			if (BCGL.getBestMatchedCytosinePattern() != null) {

				attributes.put(BisulfiteVCFConstants.NUMBER_OF_C_KEY, BCGL.getNumOfCReadsInBisulfiteCStrand());
				attributes.put(BisulfiteVCFConstants.NUMBER_OF_T_KEY, BCGL.getNumOfTReadsInBisulfiteCStrand());
				if (BCGL.getCytosineParameters().get(BCGL.getBestMatchedCytosinePattern()).isHeterozygousCytosinePattern
						|| BCGL.getCytosineParameters().get(BCGL.getBestMatchedCytosinePattern()).isHeterozygousInContextPosition) {
					attributes.put(
							BisulfiteVCFConstants.BEST_C_PATTERN,
							BaseUtilsMore.makeIupacCodeFrom2String(BCGL.getCytosineParameters().get(BCGL.getBestMatchedCytosinePattern()).patternOfAlleleA,
									BCGL.getCytosineParameters().get(BCGL.getBestMatchedCytosinePattern()).patternOfAlleleB));
				} else {
					attributes.put(BisulfiteVCFConstants.BEST_C_PATTERN, BCGL.getBestMatchedCytosinePattern());
				}
				attributes.put(BisulfiteVCFConstants.C_STATUS, BCGL.getBaseCountStatusAsString());
			} else {
				attributes.put(BisulfiteVCFConstants.BEST_C_PATTERN, VCFConstants.MISSING_VALUE_v4);

				attributes.put(BisulfiteVCFConstants.NUMBER_OF_C_KEY, VCFConstants.MISSING_VALUE_v4);
				attributes.put(BisulfiteVCFConstants.NUMBER_OF_T_KEY, VCFConstants.MISSING_VALUE_v4);
				attributes.put(BisulfiteVCFConstants.C_STATUS, VCFConstants.MISSING_VALUE_v4);
			}
			attributes.put(BisulfiteVCFConstants.SOMATIC_STAT_VAR, SOMATIC_STATS);
			attributes.put(BisulfiteVCFConstants.READS_SUPPORT_ALT, BCGL.getDP4AsString());
			attributes.put(BisulfiteVCFConstants.AVE_BASE_QUALITY_KEY, BCGL.getAveBaseQualAsString());
			// Reads supporting ALT. Number of 1) forward ref alleles; 2)
			// reverse ref; 3) forward non-ref; 4) reverse non-ref alleles"
			// Average base quality for reads supporting alleles. For each
			// allele, in the same order as listed
			genotypes.add(new Genotype(BCGL.getSample(), alleles, Genotype.NO_LOG10_PERROR, null, attributes, false));

		}

		GenomeLoc loc = refContext.getLocus();
		int endLoc = calculateEndPos(alleles, refAllele, loc);

		VariantContextBuilder vcb = new VariantContextBuilder("BG_call", loc.getContig(), loc.getStart(), endLoc, alleles);
		vcb.referenceBaseForIndel(refContext.getBase());
		vcb.log10PError(VariantContext.NO_LOG10_PERROR);
		vcb.genotypes(genotypes);

		return vcb.make();
	}

}
