# Supplementary material for: Bis-SNP: Combined DNA methylation and SNP calling for Bisulfite-seq data
Source: Genome Biol. 2012 Jul 11;13(7):R61. doi: 10.1186/gb-2012-13-7-r61 (PMC3491382; doi:10.1186/gb-2012-13-7-r61)
Supplement: Additional file 4 — Bis-SNP source code. We suggest that the user download the most recent version of these files directly from [37]. [file gb-2012-13-7-r61-S4.GZ › ./Additional_File_4/src/edu/usc/epigenome/uecgatk/bissnp/BisulfiteSNPGenotypeLikelihoodsCalculationModel.java]

package edu.usc.epigenome.uecgatk.bissnp;

import java.util.ArrayList;
import java.util.HashMap;
import java.util.List;
import java.util.Map;
import java.util.Set;

import net.sf.samtools.SAMRecord;

import org.broadinstitute.sting.gatk.contexts.AlignmentContext;
import org.broadinstitute.sting.gatk.contexts.AlignmentContextUtils;
import org.broadinstitute.sting.gatk.contexts.ReferenceContext;
import org.broadinstitute.sting.gatk.refdata.RefMetaDataTracker;
import org.broadinstitute.sting.gatk.walkers.genotyper.DiploidGenotype;
import org.broadinstitute.sting.utils.BaseUtils;
import org.broadinstitute.sting.utils.GenomeLoc;
import org.broadinstitute.sting.utils.MathUtils;
import org.broadinstitute.sting.utils.pileup.PileupElement;
import org.broadinstitute.sting.utils.pileup.ReadBackedPileup;
import org.broadinstitute.sting.utils.pileup.ReadBackedPileupImpl;
import org.broadinstitute.sting.utils.sam.GATKSAMRecord;
import org.broadinstitute.sting.utils.variantcontext.Allele;

import edu.usc.epigenome.uecgatk.bissnp.BisulfiteEnums.MethylSNPModel;
import edu.usc.epigenome.uecgatk.bissnp.bisulfiteindels.BisBAQ;

/*
 * Bis-SNP/BisSNP: It is a genotyping and methylation calling in bisulfite treated massively
 * parallel sequencing (Bisulfite-seq and NOMe-seq) on Illumina platform Copyright (C) <2011>
 * <Yaping Liu: lyping1986@gmail.com>
 * 
 * This program is free software: you can redistribute it and/or modify it under the terms of the
 * GNU General Public License as published by the Free Software Foundation, either version 3 of the
 * License, or any later version.
 * 
 * This program is distributed in the hope that it will be useful, but WITHOUT ANY WARRANTY; without
 * even the implied warranty of MERCHANTABILITY or FITNESS FOR A PARTICULAR PURPOSE. See the GNU
 * General Public License for more details.
 * 
 * You should have received a copy of the GNU General Public License along with this program. If
 * not, see <http://www.gnu.org/licenses/>.
 */

public class BisulfiteSNPGenotypeLikelihoodsCalculationModel {

	protected Byte alternateAllele = null;

	protected Byte bestAllele = null;

	protected int numCNegStrand = 0;
	protected int numCPosStrand = 0;
	protected int numOtherNegStrand = 0;
	protected int numOtherPosStrand = 0;
	protected int numTNegStrand = 0;
	protected int numTPosStrand = 0;
	protected long testLoc;
	private BisulfiteArgumentCollection BAC;
	private HashMap<String, BisulfiteContextsGenotypeLikelihoods> BCGLs = null;

	private String CYTOSINE_CONV_START = "Xn";
	private double FLAT_METHY_STATUS = 0.5;
	private Allele refAllele = null;
	private boolean useBAQ = false;

	public BisulfiteSNPGenotypeLikelihoodsCalculationModel(BisulfiteArgumentCollection BAC, boolean useBAQ) {

		this.BAC = BAC;

		this.testLoc = BAC.testLocus;

		this.useBAQ = useBAQ;
		if (BAC.sequencingMode == MethylSNPModel.NM) {
			FLAT_METHY_STATUS = 0.0;
		}
	}

	public String checkCytosineStatus(ReadBackedPileup pileup, BisulfiteArgumentCollection BAC, RefMetaDataTracker tracker, ReferenceContext ref, BisulfiteDiploidSNPGenotypePriors priors,
			HashMap<Integer, double[]> GPsBeforeCytosineTenGenotypes, HashMap<Integer, double[]> GPsAfterCytosineTenGenotypes, HashMap<String, Double[]> GPsAtCytosineTenGenotypes,
			HashMap<String, CytosineParameters> cytosineParametersStatus) {
		String bestCytosinePattern = null;

		double maxRatioInCytosinePos = Double.NEGATIVE_INFINITY;
		GenomeLoc location = pileup.getLocation();
		String contig = location.getContig();
		int position = location.getStart();
		double maxRatio = Double.NEGATIVE_INFINITY;
		double tmpMethy = FLAT_METHY_STATUS;

		HashMap<Integer, methyStatus> cytosineAndAdjacent = new HashMap<Integer, methyStatus>();

		// check adjacent position likelihood
		int maxCytosineLength = BAC.cytosineDefined.getMaxCytosinePatternLen();
		byte[] refBytes = new byte[maxCytosineLength * 2 + 1];

		for (int i = 0 - maxCytosineLength, index = 0; i <= maxCytosineLength; i++, index++) {
			GenomeLoc loc = ref.getGenomeLocParser().createGenomeLoc(contig, position + i);
			if (!ref.getWindow().containsP(loc))
				continue;

			ReferenceContext tmpRef = new ReferenceContext(ref.getGenomeLocParser(), loc, ref.getWindow(), ref.getBases());
			refBytes[index] = tmpRef.getBase();

			if (i == 0)
				continue;
			List<GATKSAMRecord> reads = new ArrayList<GATKSAMRecord>();
			;
			List<Integer> elementOffsets = new ArrayList<Integer>();

			for (PileupElement p : pileup) {
				int elementOffset = i + p.getOffset();
				if (elementOffset < 0 || elementOffset > p.getRead().getReadLength() - 1)
					continue;
				elementOffsets.add(elementOffset);
				reads.add(p.getRead());
			}
			ReadBackedPileup tmpPileup = new ReadBackedPileupImpl(loc, reads, elementOffsets);

			tmpMethy = getMethyLevelFromPileup(tmpPileup, ref);
			BisulfiteDiploidSNPGenotypeLikelihoods tmpGL = new BisulfiteDiploidSNPGenotypeLikelihoods(tracker, tmpRef, priors, BAC, tmpMethy);

			tmpGL.setPriors(tracker, tmpRef, BAC.heterozygosity, BAC.novelDbsnpHet, BAC.validateDbsnpHet, loc);
			if (position == BAC.testLocus) {
				System.err.println("i: " + i + "\ttmpRef: " + tmpRef.getBase());
				tmpGL.VERBOSE = true;
			}
			int nGoodBases = tmpGL.add(tmpPileup, true, true);
			if (nGoodBases == 0)
				continue;
			double[] posteriorNormalized = MathUtils.normalizeFromLog10(tmpGL.getPosteriors(), true, false);
			Integer distanceToCytosine = Math.abs(i);
			if (i < 0) {
				GPsBeforeCytosineTenGenotypes.put(distanceToCytosine, posteriorNormalized.clone());
			} else {
				GPsAfterCytosineTenGenotypes.put(distanceToCytosine, posteriorNormalized.clone());
			}
			getBestGenotypeFromPosterior(posteriorNormalized, cytosineAndAdjacent, i, position);

		}

		tmpMethy = getMethyLevelFromPileup(pileup, ref);
		BisulfiteDiploidSNPGenotypeLikelihoods tmpGL = new BisulfiteDiploidSNPGenotypeLikelihoods(tracker, ref, priors, BAC, tmpMethy);
		tmpGL.setPriors(tracker, ref, BAC.heterozygosity, BAC.novelDbsnpHet, BAC.validateDbsnpHet, location);
		boolean firstSeen = true;
		for (String cytosineType : BAC.cytosineDefined.getContextDefined().keySet()) {
			boolean heterozygousPattern = false; // heterozygous at cytosine
													// psoition
			boolean heterozygousAtContext = false; // heterozygous at context
													// psoition

			int cytosinePos = BAC.cytosineDefined.getContextDefined().get(cytosineType).cytosinePosition;

			double adjacentCytosineSeqLikelihood = 0;
			double adjacentCytosineSeqLikelihoodReverseStrand = 0;
			int i = 1;
			int countMatchedOnFwd = 0;
			int countMatchedOnRvd = 0;

			// forward strand
			byte[] basesAlelleAFwd = cytosineType.getBytes();
			byte[] basesAlelleBFwd = cytosineType.getBytes();
			byte[] refWindFwd = new byte[cytosineType.length()];
			for (byte base : cytosineType.getBytes()) {
				int pos = i - cytosinePos;
				int index = i - 1;
				refWindFwd[index] = refBytes[pos + maxCytosineLength];
				i++;
				if (pos == 0)
					continue;
				methyStatus tmpMethyStatus = cytosineAndAdjacent.get(pos);
				if (tmpMethyStatus == null) {
					break;
				} else if (tmpMethyStatus.genotype == null) {
					break;
				} else {
					if (tmpMethyStatus.ratio < this.BAC.STANDARD_CONFIDENCE_FOR_CALLING) {
						break;
					}

					if (tmpMethyStatus.genotype.isHet()) {
						if (BaseUtilsMore.iupacCodeEqualNotConsiderMethyStatus(base, tmpMethyStatus.genotype.base1)
								&& BaseUtilsMore.iupacCodeEqualNotConsiderMethyStatus(base, tmpMethyStatus.genotype.base2)) {
							countMatchedOnFwd++;
							adjacentCytosineSeqLikelihood += tmpMethyStatus.ratio;
							basesAlelleAFwd[index] = tmpMethyStatus.genotype.base1;
							basesAlelleBFwd[index] = tmpMethyStatus.genotype.base2;
						} else if (BaseUtilsMore.iupacCodeEqualNotConsiderMethyStatus(base, tmpMethyStatus.genotype.base1)
								|| BaseUtilsMore.iupacCodeEqualNotConsiderMethyStatus(base, tmpMethyStatus.genotype.base2)) {
							// isHeterozygousInContextPosition
							heterozygousAtContext = true;
							basesAlelleAFwd[index] = tmpMethyStatus.genotype.base1;
							basesAlelleBFwd[index] = tmpMethyStatus.genotype.base2;
							countMatchedOnFwd++;
							adjacentCytosineSeqLikelihood += tmpMethyStatus.ratio;

						}
					} else {

						if (BaseUtilsMore.iupacCodeEqualNotConsiderMethyStatus(base, tmpMethyStatus.genotype.base1)) {
							countMatchedOnFwd++;
							adjacentCytosineSeqLikelihood += tmpMethyStatus.ratio;
						}

					}
				}

				if (position == BAC.testLocus) {
					System.err.println("base: " + (char) base + "\tgenotype: " + (char) tmpMethyStatus.genotype.base1 + "\tcytosinePos: " + cytosinePos + "\tratio: " + tmpMethyStatus.ratio
							+ "\tadjacentCytosineSeqLikelihood: " + adjacentCytosineSeqLikelihood);
				}

			}
			i = 1;

			// reverse strand
			byte[] basesAlelleARev = cytosineType.getBytes();
			byte[] basesAlelleBRev = cytosineType.getBytes();
			byte[] refWindRvd = new byte[cytosineType.length()];
			for (byte base : cytosineType.getBytes()) {
				int pos = cytosinePos - i;
				int index = i - 1;
				refWindRvd[index] = refBytes[pos + maxCytosineLength];
				i++;

				if (pos == 0)
					continue;
				methyStatus tmpMethyStatus = cytosineAndAdjacent.get(pos);
				if (tmpMethyStatus == null) {
					break;
				} else if (tmpMethyStatus.genotype == null) {
					break;
				} else {
					if (tmpMethyStatus.ratio < this.BAC.STANDARD_CONFIDENCE_FOR_CALLING) {
						break;
					}

					if (tmpMethyStatus.genotype.isHet()) {
						if (BaseUtilsMore.iupacCodeEqualNotConsiderMethyStatus(base, BaseUtilsMore.iupacCodeComplement(tmpMethyStatus.genotype.base1))
								&& BaseUtilsMore.iupacCodeEqualNotConsiderMethyStatus(base, BaseUtilsMore.iupacCodeComplement(tmpMethyStatus.genotype.base2))) {
							countMatchedOnRvd++;
							adjacentCytosineSeqLikelihoodReverseStrand += tmpMethyStatus.ratio;
							basesAlelleARev[index] = tmpMethyStatus.genotype.base1;
							basesAlelleBRev[index] = tmpMethyStatus.genotype.base2;
						} else if (BaseUtilsMore.iupacCodeEqualNotConsiderMethyStatus(base, BaseUtilsMore.iupacCodeComplement(tmpMethyStatus.genotype.base1))
								|| BaseUtilsMore.iupacCodeEqualNotConsiderMethyStatus(base, BaseUtilsMore.iupacCodeComplement(tmpMethyStatus.genotype.base2))) {
							heterozygousAtContext = true;
							basesAlelleARev[index] = tmpMethyStatus.genotype.base1;
							basesAlelleBRev[index] = tmpMethyStatus.genotype.base2;
							countMatchedOnRvd++;
							adjacentCytosineSeqLikelihoodReverseStrand += tmpMethyStatus.ratio;

						}
					} else {

						if (BaseUtilsMore.iupacCodeEqualNotConsiderMethyStatus(base, BaseUtilsMore.iupacCodeComplement(tmpMethyStatus.genotype.base1))) {
							countMatchedOnRvd++;
							adjacentCytosineSeqLikelihoodReverseStrand += tmpMethyStatus.ratio;
						}

					}
				}

				if (position == BAC.testLocus) {
					System.err.println("base: " + (char) base + "\tgenotype: " + (char) BaseUtilsMore.iupacCodeComplement(tmpMethyStatus.genotype.base1) + "\treveser: " + (char) base
							+ "\tcytosinePos: " + cytosinePos + "\tratio: " + tmpMethyStatus.ratio + "\tadjacentCytosineSeqLikelihoodReverseStrand: " + adjacentCytosineSeqLikelihoodReverseStrand);
				}

			}
			if ((countMatchedOnFwd < cytosineType.length() - 1) && (countMatchedOnRvd < cytosineType.length() - 1))
				continue;

			// check at cytosine position now
			if (!firstSeen) {

			} else {
				firstSeen = false;

				tmpGL.clearLikelihoods(tmpMethy);
				if (position == BAC.testLocus) {
					tmpGL.VERBOSE = true;
					System.err.println("cytosineType: " + cytosineType);
				}

				int nGoodBases = tmpGL.add(pileup, true, true);
				if (nGoodBases == 0)
					break;
				double[] posteriorNormalized = MathUtils.normalizeFromLog10(tmpGL.getPosteriors(), true, false);

				getBestGenotypeFromPosterior(posteriorNormalized, cytosineAndAdjacent, 0, position);
			}

			methyStatus tmpMethyStatus = cytosineAndAdjacent.get(0);
			if (tmpMethyStatus == null) {
				continue;
			} else if (tmpMethyStatus.genotype == null) {
				continue;
			} else if (tmpMethyStatus.genotype.isHet()) {
				// for CpG, if C is heterozygous,then marked it here.
				if (BaseUtilsMore.iupacCodeEqualNotConsiderMethyStatus(BaseUtils.C, tmpMethyStatus.genotype.base1)
						|| BaseUtilsMore.iupacCodeEqualNotConsiderMethyStatus(BaseUtils.C, tmpMethyStatus.genotype.base2)) {

					if (tmpMethyStatus.ratio < this.BAC.STANDARD_CONFIDENCE_FOR_CALLING) {
						continue;
					}

					heterozygousPattern = true;
					basesAlelleAFwd[cytosinePos - 1] = tmpMethyStatus.genotype.base1;
					basesAlelleBFwd[cytosinePos - 1] = tmpMethyStatus.genotype.base2;
					countMatchedOnFwd++;
					adjacentCytosineSeqLikelihood += tmpMethyStatus.ratio;
				} else if (BaseUtilsMore.iupacCodeEqualNotConsiderMethyStatus(BaseUtils.C, BaseUtilsMore.iupacCodeComplement(tmpMethyStatus.genotype.base1))
						|| BaseUtilsMore.iupacCodeEqualNotConsiderMethyStatus(BaseUtils.C, BaseUtilsMore.iupacCodeComplement(tmpMethyStatus.genotype.base2))) {

					if (tmpMethyStatus.ratio < this.BAC.STANDARD_CONFIDENCE_FOR_CALLING) {
						continue;
					}

					heterozygousPattern = true;
					basesAlelleARev[cytosinePos - 1] = BaseUtilsMore.iupacCodeComplement(tmpMethyStatus.genotype.base1);
					basesAlelleBRev[cytosinePos - 1] = BaseUtilsMore.iupacCodeComplement(tmpMethyStatus.genotype.base2);
					countMatchedOnRvd++;
					adjacentCytosineSeqLikelihoodReverseStrand += tmpMethyStatus.ratio;
				} else {
					continue;
				}

			} else {

				if (BaseUtilsMore.iupacCodeEqualNotConsiderMethyStatus(BaseUtils.C, tmpMethyStatus.genotype.base1)) {

					if (tmpMethyStatus.ratio < this.BAC.STANDARD_CONFIDENCE_FOR_CALLING) {
						continue;
					}

					countMatchedOnFwd++;
					adjacentCytosineSeqLikelihood += tmpMethyStatus.ratio;
				} else if (BaseUtilsMore.iupacCodeEqualNotConsiderMethyStatus(BaseUtils.C, BaseUtilsMore.iupacCodeComplement(tmpMethyStatus.genotype.base1))) {

					if (tmpMethyStatus.ratio < this.BAC.STANDARD_CONFIDENCE_FOR_CALLING) {
						continue;
					}

					countMatchedOnRvd++;
					adjacentCytosineSeqLikelihoodReverseStrand += tmpMethyStatus.ratio;
				} else {

				}

			}

			if (tmpMethyStatus.ratio > maxRatioInCytosinePos) {
				maxRatioInCytosinePos = tmpMethyStatus.ratio;
			}

			if (countMatchedOnFwd >= cytosineType.length()) {
				CytosineParameters cps = new CytosineParameters();
				cps.isCytosinePattern = true;
				cps.cytosineMethylation = tmpMethy;
				cps.cytosineStrand = '+';
				if (heterozygousPattern || heterozygousAtContext) {
					cps.isHeterozygousCytosinePattern = heterozygousPattern;
					cps.isHeterozygousInContextPosition = heterozygousAtContext;
					cps.patternOfAlleleA = new String(basesAlelleAFwd);
					cps.patternOfAlleleB = new String(basesAlelleBFwd);

					if ((basesAlelleAFwd[cytosinePos - 1] == BaseUtils.C && basesAlelleBFwd[cytosinePos - 1] == BaseUtils.T)
							|| (basesAlelleAFwd[cytosinePos - 1] == BaseUtils.T && basesAlelleBFwd[cytosinePos - 1] == BaseUtils.C)
							|| (basesAlelleAFwd[cytosinePos - 1] == BaseUtils.G && basesAlelleBFwd[cytosinePos - 1] == BaseUtils.A)
							|| (basesAlelleAFwd[cytosinePos - 1] == BaseUtils.A && basesAlelleBFwd[cytosinePos - 1] == BaseUtils.G)) {
						cps.isCTHeterozygousLoci = true;
					}

				}
				cps.isReferenceCytosinePattern = BaseUtilsMore.searchIupacPatternFromBases(cytosineType.getBytes(), refWindFwd, false);

				if (adjacentCytosineSeqLikelihood > maxRatio) {
					maxRatio = adjacentCytosineSeqLikelihood;

					bestCytosinePattern = cytosineType;
				}
				cytosineParametersStatus.put(cytosineType, cps);

			} else if (countMatchedOnRvd >= cytosineType.length()) {
				CytosineParameters cps = new CytosineParameters();
				cps.isCytosinePattern = true;
				cps.cytosineMethylation = tmpMethy;
				cps.cytosineStrand = '-';
				if (heterozygousPattern || heterozygousAtContext) {
					cps.isHeterozygousCytosinePattern = heterozygousPattern;
					cps.isHeterozygousInContextPosition = heterozygousAtContext;
					cps.patternOfAlleleA = new String(basesAlelleARev);
					cps.patternOfAlleleB = new String(basesAlelleBRev);

					if ((basesAlelleARev[cytosinePos - 1] == BaseUtils.C && basesAlelleBRev[cytosinePos - 1] == BaseUtils.T)
							|| (basesAlelleARev[cytosinePos - 1] == BaseUtils.T && basesAlelleBRev[cytosinePos - 1] == BaseUtils.C)
							|| (basesAlelleARev[cytosinePos - 1] == BaseUtils.G && basesAlelleBRev[cytosinePos - 1] == BaseUtils.A)
							|| (basesAlelleARev[cytosinePos - 1] == BaseUtils.A && basesAlelleBRev[cytosinePos - 1] == BaseUtils.G)) {
						cps.isCTHeterozygousLoci = true;
					}

				}
				cps.isReferenceCytosinePattern = BaseUtilsMore.searchIupacPatternFromBases(cytosineType.getBytes(), refWindRvd, true);
				if (adjacentCytosineSeqLikelihoodReverseStrand > maxRatio) {
					maxRatio = adjacentCytosineSeqLikelihoodReverseStrand;

					bestCytosinePattern = cytosineType;
				}
				cytosineParametersStatus.put(cytosineType, cps);

			} else {
				CytosineParameters cps = new CytosineParameters();
				cps.isReferenceCytosinePattern = BaseUtilsMore.searchIupacPatternFromBases(cytosineType.getBytes(), refWindRvd, true);
				cps.isCytosinePattern = false;
				cytosineParametersStatus.put(cytosineType, cps);
			}
			if (position == BAC.testLocus) {
				System.err.println("countMatchedOnFwd: " + countMatchedOnFwd + "\tcountMatchedOnRvd: " + countMatchedOnRvd);
			}
		}

		return bestCytosinePattern;

	}

	public ReadBackedPileup createBAQedPileup(final ReadBackedPileup pileup) {
		final List<PileupElement> BAQedElements = new ArrayList<PileupElement>();
		for (final PileupElement PE : pileup) {
			final PileupElement newPE = new BAQedPileupElement(PE);
			BAQedElements.add(newPE);
		}
		return new ReadBackedPileupImpl(pileup.getLocation(), BAQedElements);
	}

	public HashMap<String, BisulfiteContextsGenotypeLikelihoods> getBsContextGenotypeLikelihoods() {

		return BCGLs;
	}

	public Allele getRefAllele() {
		return refAllele;
	}

	public void setBsLikelihoods(RefMetaDataTracker tracker, ReferenceContext ref, Map<String, AlignmentContext> contexts, AlignmentContextUtils.ReadOrientation contextType,
			HashMap<String, BisulfiteContextsGenotypeLikelihoods> BCGLs) {

		byte refBase = ref.getBase();

		if (!Allele.acceptableAlleleBases(new byte[] { refBase }))
			refBase = 'N';

		this.refAllele = Allele.create(refBase, true);

		for (Map.Entry<String, AlignmentContext> sample : contexts.entrySet()) {
			ReadBackedPileup pileup = AlignmentContextUtils.stratify(sample.getValue(), contextType).getBasePileup();
			if (useBAQ) {
				pileup = createBAQedPileup(pileup);
			}

			int numCNegStrand = 0;
			int numTNegStrand = 0;
			int numANegStrand = 0;
			int numGNegStrand = 0;
			int numCPosStrand = 0;
			int numTPosStrand = 0;
			int numAPosStrand = 0;
			int numGPosStrand = 0;

			int numGGalleleStrand = 0;
			int numAGalleleStrand = 0;
			int numOtherGalleleStrand = 0;
			int numCCalleleStrand = 0;
			int numTCalleleStrand = 0;
			int numOtherCalleleStrand = 0;

			for (PileupElement p : pileup) {
				SAMRecord samRecord = p.getRead();
				boolean negStrand = samRecord.getReadNegativeStrandFlag();
				if (samRecord.getDuplicateReadFlag()) {
					continue;
				}
				int offset = p.getOffset();
				if (offset < 0)// is deletion
					continue;

				boolean paired = samRecord.getReadPairedFlag();
				if (paired) {
					try {
						samRecord = (SAMRecord) p.getRead().clone();
					} catch (CloneNotSupportedException e) {
						// TODO Auto-generated catch block
						e.printStackTrace();
					}
					boolean Paired = samRecord.getReadPairedFlag();
					boolean secondOfPair = samRecord.getSecondOfPairFlag();

					if (samRecord.getNotPrimaryAlignmentFlag()) {
						continue;
					}

					// Inverted dups, count only one end
					if (samRecord.getAlignmentStart() == samRecord.getMateAlignmentStart() && samRecord.getReadNegativeStrandFlag() == samRecord.getMateNegativeStrandFlag()) {
						if (samRecord.getSecondOfPairFlag())
							continue;
					}
					if (Paired && !BAC.USE_BADLY_MATED_READS && !samRecord.getProperPairFlag()) {
						continue;
					}

					if (secondOfPair) {

						negStrand = !negStrand;
					}

				}

				int alignmentS = samRecord.getAlignmentStart();
				int onRefCoord = (negStrand) ? samRecord.getUnclippedEnd() : alignmentS;

				// summary number of C,T in the positive and negative strand
				GATKSAMRecordFilterStorage GATKrecordFilterStor = new GATKSAMRecordFilterStorage(p.getRead(), BAC, ref, p.getOffset());
				setGoodConvertedBase(p.getRead(), ref, negStrand);

				if (GATKrecordFilterStor.isGoodBase()) {
					if (negStrand) {
						if (p.getBase() == BaseUtils.G) {
							numCNegStrand++;
						} else if (p.getBase() == BaseUtils.A) {
							numTNegStrand++;
						} else if (p.getBase() == BaseUtils.C) {
							numGNegStrand++;
						} else if (p.getBase() == BaseUtils.T) {
							numANegStrand++;
						}

					} else {
						if (p.getBase() == BaseUtils.C) {
							numCPosStrand++;
						} else if (p.getBase() == BaseUtils.T) {
							numTPosStrand++;
						} else if (p.getBase() == BaseUtils.G) {
							numGPosStrand++;
						} else if (p.getBase() == BaseUtils.A) {
							numAPosStrand++;
						}
					}
				}

				if ((pileup.getLocation().getStart()) == testLoc) {
					System.err.println("before filter:\t" + onRefCoord + "\t" + offset + "\t" + negStrand + "\t" + pileup.getLocation().getStart() + "\t" + (char) p.getBase() + "\t" + p.getQual());
					System.err.println("refBase: " + refBase + "\tGoodBase: " + GATKrecordFilterStor.isGoodBase());

					if (paired)
						System.err.println("isGoodBase: " + GATKrecordFilterStor.isGoodBase() + "\tsecondOfPair: " + "\t" + samRecord.getSecondOfPairFlag());

				}
			}

			BisulfiteDiploidSNPGenotypePriors priors = new BisulfiteDiploidSNPGenotypePriors();

			HashMap<Integer, double[]> GPsBeforeCytosineTenGenotypes = new HashMap<Integer, double[]>();
			HashMap<Integer, double[]> GPsAfterCytosineTenGenotypes = new HashMap<Integer, double[]>();
			HashMap<String, Double[]> GPsAtCytosineTenGenotypes = new HashMap<String, Double[]>();
			HashMap<String, CytosineParameters> cytosineParametersStatus = new HashMap<String, CytosineParameters>();

			String bestMatchedCytosinePattern = checkCytosineStatus(pileup, BAC, tracker, ref, priors, GPsBeforeCytosineTenGenotypes, GPsAfterCytosineTenGenotypes, GPsAtCytosineTenGenotypes,
					cytosineParametersStatus);

			char cytosineStrand;
			BisulfiteDiploidSNPGenotypeLikelihoods GL;

			GL = new BisulfiteDiploidSNPGenotypeLikelihoods(tracker, ref, priors, BAC, getMethyLevelFromPileup(pileup, ref));
			if (cytosineParametersStatus.containsKey(bestMatchedCytosinePattern)) {
				cytosineStrand = cytosineParametersStatus.get(bestMatchedCytosinePattern).cytosineStrand;
			} else {
				cytosineStrand = '+';
				if ((pileup.getLocation().getStart()) == testLoc && bestMatchedCytosinePattern != null)
					System.err.println(BAC.cytosineDefined.getContextDefined().get(bestMatchedCytosinePattern).cytosineMethylation + "\t" + bestMatchedCytosinePattern);
				bestMatchedCytosinePattern = null;
			}

			if ((pileup.getLocation().getStart()) == testLoc)
				GL.VERBOSE = true;

			GL.setPriors(tracker, ref, BAC.heterozygosity, BAC.novelDbsnpHet, BAC.validateDbsnpHet, ref.getLocus());

			int nGoodBases = GL.add(pileup, true, true);

			if (nGoodBases == 0)
				continue;
			if (cytosineStrand == '+') {
				numGGalleleStrand = numGNegStrand;
				numAGalleleStrand = numANegStrand;
				numOtherGalleleStrand = numCNegStrand + numTNegStrand;
				numCCalleleStrand = numCPosStrand;
				numTCalleleStrand = numTPosStrand;
				numOtherCalleleStrand = numGPosStrand + numAPosStrand;
			} else {
				numGGalleleStrand = numGPosStrand;
				numAGalleleStrand = numAPosStrand;
				numOtherGalleleStrand = numCPosStrand + numTPosStrand;
				numCCalleleStrand = numCNegStrand;
				numTCalleleStrand = numTNegStrand;
				numOtherCalleleStrand = numGNegStrand + numANegStrand;
			}

			double[] prio = GL.getPriors();
			double[] likelihoods = GL.getLikelihoods();
			double[] posterior = MathUtils.normalizeFromLog10(GL.getPosteriors(), true, false);

			initializeBestAndAlternateAlleleFromPosterior(posterior, pileup.getLocation().getStart());

			if ((alternateAllele == null && bestAllele == refBase) || (bestAllele == null)) {

				if (BAC.OutputMode == BisulfiteEnums.OUTPUT_MODE.EMIT_VARIANTS_ONLY)

					return;
			}

			Allele AlleleA, AlleleB;

			if (alternateAllele == null || BaseUtils.basesAreEqual(alternateAllele, refBase) || alternateAllele == bestAllele) {
				AlleleA = Allele.create(refBase, true);

				if (BaseUtils.basesAreEqual(bestAllele, refBase)) {
					for (byte base : BaseUtils.BASES) {
						if (base != refBase) {
							bestAllele = base;
							break;
						}
					}
				}

				AlleleB = Allele.create(bestAllele, false);

				alternateAllele = bestAllele;
				bestAllele = refBase;

			} else if (BaseUtils.basesAreEqual(bestAllele, refBase)) {
				AlleleA = Allele.create(bestAllele, true);
				AlleleB = Allele.create(alternateAllele, false);

			} else {
				AlleleA = Allele.create(bestAllele, false);
				AlleleB = Allele.create(alternateAllele, false);
				if (AlleleA.equals(refAllele, true)) {
					AlleleA = Allele.create(bestAllele, true);
				}

				if (AlleleB.equals(refAllele, true)) {
					AlleleB = Allele.create(alternateAllele, true);

				}
			}

			DiploidGenotype AAGenotype = DiploidGenotype.createHomGenotype(bestAllele);
			DiploidGenotype ABGenotype = DiploidGenotype.createDiploidGenotype(bestAllele, alternateAllele);
			DiploidGenotype BBGenotype = DiploidGenotype.createHomGenotype(alternateAllele);

			if ((pileup.getLocation().getStart()) == testLoc) {
				System.err.println("sample: " + sample.getKey());
				System.err.println("sample location: " + pileup.getPileupString((char) refBase));
				System.err.println("sample: " + sample.getValue().getLocation().getStart());
				System.err.println("refBase: " + refBase + " bestAllele: " + bestAllele + " alternateAllele: " + alternateAllele);
				System.err.println("AAGenotype: " + AAGenotype.toString() + " ABGenotype: " + ABGenotype.toString() + " BBGenotype: " + BBGenotype.toString());
				System.err.println("AlleleA: " + AlleleA.toString() + " AlleleB: " + AlleleB.toString());
				System.err.println("AAGenotype " + likelihoods[AAGenotype.ordinal()] + "\t" + prio[AAGenotype.ordinal()] + "\t" + posterior[AAGenotype.ordinal()]);
				System.err.println("ABGenotype " + likelihoods[ABGenotype.ordinal()] + "\t" + prio[ABGenotype.ordinal()] + "\t" + posterior[ABGenotype.ordinal()]);
				System.err.println("BBGenotype " + likelihoods[BBGenotype.ordinal()] + "\t" + prio[BBGenotype.ordinal()] + "\t" + posterior[BBGenotype.ordinal()]);
				System.err.println("Cytosine status: C-neg: " + numCNegStrand + "\tC-pos: " + numCPosStrand + "\tT-neg: " + numTNegStrand + "\tT-pos: " + numTPosStrand);

			}
			Set<String> cytosineContexts = BAC.cytosineDefined.getContextDefined().keySet();

			BCGLs.put(sample.getKey(),
					new BisulfiteContextsGenotypeLikelihoods(sample.getKey(), AlleleA, AlleleB, posterior[AAGenotype.ordinal()], posterior[ABGenotype.ordinal()], posterior[BBGenotype.ordinal()],
							cytosineContexts, numCCalleleStrand, numTCalleleStrand, numOtherCalleleStrand, numGGalleleStrand, numAGalleleStrand, numOtherGalleleStrand, getFilteredDepth(pileup),
							cytosineParametersStatus, bestMatchedCytosinePattern, GPsBeforeCytosineTenGenotypes, GPsAfterCytosineTenGenotypes, GPsAtCytosineTenGenotypes, pileup, BAC));
		}
		this.BCGLs = BCGLs;

	}

	private void getBestGenotypeFromPosterior(double[] posterior, HashMap<Integer, methyStatus> cytosineAdjacent, int key, int location) {
		double maxCount = Double.NEGATIVE_INFINITY;
		double secondMaxCount = Double.NEGATIVE_INFINITY;
		methyStatus tmpMethyStatus = new methyStatus();
		tmpMethyStatus.genotype = null;
		tmpMethyStatus.ratio = 0.0;
		DiploidGenotype bestGenotype = DiploidGenotype.createHomGenotype(BaseUtils.A);

		for (DiploidGenotype g : DiploidGenotype.values()) {
			if (posterior[g.ordinal()] > maxCount) {
				secondMaxCount = maxCount;
				maxCount = posterior[g.ordinal()];

				bestGenotype = g;
			} else if (posterior[g.ordinal()] > secondMaxCount && posterior[g.ordinal()] <= maxCount) {
				secondMaxCount = posterior[g.ordinal()];
			}
		}
		tmpMethyStatus.ratio = 10 * (maxCount - secondMaxCount);
		if (location == BAC.testLocus) {
			System.err.println("maxCount: " + maxCount + "\tsecondMaxCount: " + secondMaxCount + "\tratio: " + tmpMethyStatus.ratio + "\tgenotype: " + bestGenotype);
			for (double poster : posterior) {
				System.err.println(poster);
			}
		}
		tmpMethyStatus.genotype = bestGenotype;
		cytosineAdjacent.put(key, tmpMethyStatus);

	}

	private int getFilteredDepth(ReadBackedPileup pileup) {
		int count = 0;
		for (PileupElement p : pileup) {
			if (BaseUtils.isRegularBase(p.getBase()))
				count += p.getRepresentativeCount();
		}

		return count;
	}

	private double getMethyLevelFromPileup(ReadBackedPileup pileup, ReferenceContext ref) {
		int numCNegStrand = 0;
		int numTNegStrand = 0;
		int numCPosStrand = 0;
		int numTPosStrand = 0;
		for (PileupElement p : pileup) {
			SAMRecord samRecord = p.getRead();
			boolean negStrand = samRecord.getReadNegativeStrandFlag();

			if (samRecord.getDuplicateReadFlag()) {
				continue;
			}
			int offset = p.getOffset();
			if (offset < 0)// is deletion
				continue;
			boolean paired = samRecord.getReadPairedFlag();
			if (paired) {
				try {
					samRecord = (SAMRecord) p.getRead().clone();
				} catch (CloneNotSupportedException e) {
					// TODO Auto-generated catch block
					e.printStackTrace();
				}
				boolean Paired = samRecord.getReadPairedFlag();
				boolean secondOfPair = samRecord.getSecondOfPairFlag();

				if (samRecord.getNotPrimaryAlignmentFlag()) {
					continue;
				}

				// Inverted dups, count only one end
				if (samRecord.getAlignmentStart() == samRecord.getMateAlignmentStart() && samRecord.getReadNegativeStrandFlag() == samRecord.getMateNegativeStrandFlag()) {
					if (samRecord.getSecondOfPairFlag())
						continue;
				}
				if (Paired && !BAC.USE_BADLY_MATED_READS && !samRecord.getProperPairFlag()) {
					continue;
				}

				if (secondOfPair) {

					negStrand = !negStrand;
				}

			}

			GATKSAMRecordFilterStorage GATKrecordFilterStor = new GATKSAMRecordFilterStorage(p.getRead(), BAC, ref, p.getOffset());

			if (GATKrecordFilterStor.isGoodBase() && isGoodConvertedBase(p.getRead(), offset)) {

				if (negStrand) {
					if (p.getBase() == BaseUtils.G) {
						numCNegStrand++;
					} else if (p.getBase() == BaseUtils.A) {
						numTNegStrand++;
					}

				} else {
					if (p.getBase() == BaseUtils.C) {
						numCPosStrand++;
					} else if (p.getBase() == BaseUtils.T) {
						numTPosStrand++;
					}

				}
			}

		}
		double methyLevel = (double) (numCNegStrand + numCPosStrand) / (double) (numCNegStrand + numTNegStrand + numCPosStrand + numTPosStrand);
		if ((numCNegStrand + numTNegStrand + numCPosStrand + numTPosStrand) == 0)
			return 0;
		else
			return methyLevel;

	}

	private void initializeBestAndAlternateAlleleFromPosterior(double[] posterior, int location) {
		double maxCount = Double.NEGATIVE_INFINITY;
		double secondMaxCount = Double.NEGATIVE_INFINITY;
		DiploidGenotype bestGenotype = DiploidGenotype.createHomGenotype(BaseUtils.A);
		DiploidGenotype secondGenotype = DiploidGenotype.createHomGenotype(BaseUtils.A);
		bestAllele = null;
		alternateAllele = null;

		for (DiploidGenotype g : DiploidGenotype.values()) {
			if (posterior[g.ordinal()] > maxCount) {
				secondMaxCount = maxCount;
				maxCount = posterior[g.ordinal()];
				if (bestGenotype.base1 != secondGenotype.base1) {
					secondGenotype = bestGenotype;
				}
				bestGenotype = g;
			} else if (posterior[g.ordinal()] > secondMaxCount && posterior[g.ordinal()] <= maxCount) {
				secondMaxCount = posterior[g.ordinal()];
				secondGenotype = g;
			}
		}
		if (bestGenotype.isHom()) {
			bestAllele = bestGenotype.base1;
			if (secondGenotype.isHom()) {
				alternateAllele = secondGenotype.base1;
			} else {
				if (secondGenotype.base1 == bestAllele) {
					alternateAllele = secondGenotype.base2;
				} else {
					alternateAllele = secondGenotype.base1;
				}
			}

		} else {
			DiploidGenotype temp1 = DiploidGenotype.createHomGenotype(bestGenotype.base1);
			DiploidGenotype temp2 = DiploidGenotype.createHomGenotype(bestGenotype.base2);
			if (posterior[temp1.ordinal()] > posterior[temp2.ordinal()]) {
				bestAllele = bestGenotype.base1;
				alternateAllele = bestGenotype.base2;
			} else {
				bestAllele = bestGenotype.base2;
				alternateAllele = bestGenotype.base1;
			}
		}

		if (location == testLoc) {
			for (DiploidGenotype g : DiploidGenotype.values()) {
				System.err.println(g.base1 + "-" + g.base2 + ": " + posterior[g.ordinal()]);
			}
			System.err.println("bestAllele: " + bestAllele + "\t" + maxCount);
			if (alternateAllele != null) {
				System.err.println("AlternateAllele: " + "\t" + alternateAllele + "\t" + secondMaxCount);
			}
		}
	}

	private boolean isGoodConvertedBase(GATKSAMRecord GATKrecord, int offset) {
		int start = (Integer) GATKrecord.getTemporaryAttribute(CYTOSINE_CONV_START);
		if (start != -1 && offset >= (Integer) GATKrecord.getTemporaryAttribute(CYTOSINE_CONV_START))
			return true;
		else
			return false;
	}

	private void setGoodConvertedBase(GATKSAMRecord GATKrecord, ReferenceContext refContext, boolean negStrand) {
		if (GATKrecord.containsTemporaryAttribute(CYTOSINE_CONV_START)) {

			return;
		}
		int cytosineConvertStart = -1;
		byte[] bases = GATKrecord.getReadBases();
		if (refContext == null)
			return;

		int convertedCount = 0;

		if (negStrand) {
			for (int i = 0; i < bases.length; i++) {
				GenomeLoc loc = refContext.getGenomeLocParser().createGenomeLoc(refContext.getLocus().getContig(), GATKrecord.getAlignmentStart() + i);
				if (!refContext.getWindow().containsP(loc))
					break;

				ReferenceContext tmpRef = new ReferenceContext(refContext.getGenomeLocParser(), loc, refContext.getWindow(), refContext.getBases());
				byte refBase = tmpRef.getBase();

				if (BaseUtils.basesAreEqual(refBase, BaseUtils.G)) {
					if (BaseUtils.basesAreEqual(bases[i], BaseUtils.A)) {
						convertedCount++;
						if (convertedCount >= BAC.minConv) {
							cytosineConvertStart = i;
							break;
						}

					}
				}
			}
		} else {
			for (int i = 0; i < bases.length; i++) {

				GenomeLoc loc = refContext.getGenomeLocParser().createGenomeLoc(refContext.getLocus().getContig(), GATKrecord.getAlignmentStart() + i);
				if (!refContext.getWindow().containsP(loc))
					break;

				ReferenceContext tmpRef = new ReferenceContext(refContext.getGenomeLocParser(), loc, refContext.getWindow(), refContext.getBases());
				byte refBase = tmpRef.getBase();

				if (BaseUtils.basesAreEqual(refBase, BaseUtils.C)) {
					if (BaseUtils.basesAreEqual(bases[i], BaseUtils.T)) {
						convertedCount++;
						// this will cause problem in non-ref C's methylation estimation,
						// since convert on C here is depended on ref C.
						if (convertedCount >= BAC.minConv) {
							cytosineConvertStart = i;
							break;
						}

					}
				}
			}
		}
		GATKrecord.setTemporaryAttribute(CYTOSINE_CONV_START, cytosineConvertStart);

	}

	public class BAQedPileupElement extends PileupElement {
		public BAQedPileupElement(final PileupElement PE) {
			super(PE.getRead(), PE.getOffset(), PE.isDeletion(), PE.isBeforeDeletion(), PE.isBeforeInsertion(), PE.isNextToSoftClip());
		}

		@Override
		public byte getQual(final int offset) {
			return BisBAQ.calcBAQFromTag(getRead(), offset, true);
		}
	}

	// inner class to record genotype and posterior ratio of best and second
	// best genotype
	private class methyStatus {
		DiploidGenotype genotype;
		double ratio;

		methyStatus() {

		}
	}

}
