# Supplementary material for: Bis-SNP: Combined DNA methylation and SNP calling for Bisulfite-seq data
Source: Genome Biol. 2012 Jul 11;13(7):R61. doi: 10.1186/gb-2012-13-7-r61 (PMC3491382; doi:10.1186/gb-2012-13-7-r61)
Supplement: Additional file 4 — Bis-SNP source code. We suggest that the user download the most recent version of these files directly from [37]. [file gb-2012-13-7-r61-S4.GZ › ./Additional_File_4/src/edu/usc/epigenome/uecgatk/bissnp/BisulfiteVariantCallContext.java]

/**
 * 
 */
package edu.usc.epigenome.uecgatk.bissnp;

import java.util.HashMap;
import java.util.HashSet;
import java.util.Iterator;

import org.broadinstitute.sting.gatk.contexts.AlignmentContext;
import org.broadinstitute.sting.gatk.contexts.ReferenceContext;
import org.broadinstitute.sting.utils.variantcontext.Genotype;
import org.broadinstitute.sting.utils.variantcontext.VariantContext;

/**
 * @author yaping
 * @contact lyping1986@gmail.com
 * @time 2012 Mar 20, 2012 11:46:27 AM
 * 
 */
public class BisulfiteVariantCallContext {

	public boolean confidentlyCalled = false;

	// is one of provided cytosine pattern
	public boolean isC = false;

	public boolean isCpg = false;

	public boolean isCph = false;
	public boolean isCThetLoci = false;
	public boolean isHetCpg = false;
	public boolean isHetCph = false;
	public AlignmentContext rawContext = null;
	public ReferenceContext ref = null;
	// Should this site be emitted?
	public boolean shouldEmit = true;

	private HashMap<String, BisulfiteContextsGenotypeLikelihoods> BCGLs;
	private summaryAcrossReadsGroup summary;
	private VariantContext vc;

	/**
	 * 
	 */
	public BisulfiteVariantCallContext(HashMap<String, BisulfiteContextsGenotypeLikelihoods> BCGLs, VariantContext vc, AlignmentContext rawContext, ReferenceContext ref) {
		// TODO Auto-generated constructor stub
		this.rawContext = rawContext;
		this.ref = ref;
		this.BCGLs = BCGLs;
		this.vc = vc;
		setSummaryAcrossReadsGroup();

	}

	public HashMap<String, BisulfiteContextsGenotypeLikelihoods> getBisulfiteContextsGenotypeLikelihoods() {
		return BCGLs;
	}

	public summaryAcrossReadsGroup getSummaryAcrossRG() {
		return summary;
	}

	public VariantContext getVariantContext() {
		return vc;
	}

	public boolean isHetCytosine() {
		if (this.vc.hasGenotypes()) {
			Iterator<Genotype> it = vc.getGenotypes().iterator();
			while (it.hasNext()) {
				Genotype tmp = it.next();
				if (tmp.isHet() || tmp.isHomVar())
					return true;
			}
		}
		return false;
	}

	public boolean isHetSnp() {
		if (this.vc.hasGenotypes()) {
			Iterator<Genotype> it = vc.getGenotypes().iterator();
			while (it.hasNext()) {
				if (it.next().isHet())
					return true;
			}
		}
		return false;
	}

	public boolean isVariant() {
		if (this.vc.hasGenotypes()) {
			Iterator<Genotype> it = vc.getGenotypes().iterator();
			while (it.hasNext()) {
				Genotype tmp = it.next();
				if (tmp.isHet() || tmp.isHomVar())
					return true;
			}
		}
		return false;
	}

	private void setSummaryAcrossReadsGroup() {
		summary = new summaryAcrossReadsGroup();
		summary.cytosinePatternConfirmedSet = new HashSet<String>();
		if (!BCGLs.isEmpty()) {
			for (BisulfiteContextsGenotypeLikelihoods BCGL : BCGLs.values()) {
				summary.numC += BCGL.getNumOfCReadsInBisulfiteCStrand();
				summary.numT += BCGL.getNumOfTReadsInBisulfiteCStrand();
				summary.numA += BCGL.getNumOfAReadsInGenotypeGStrand();
				summary.numG += BCGL.getNumOfGReadsInGenotypeGStrand();
				for (String cytosinePattern : BCGL.getCytosineParameters().keySet()) {

					if (BCGL.getCytosineParameters().get(cytosinePattern).isCytosinePattern) {
						summary.cytosinePatternStrand = BCGL.getCytosineParameters().get(cytosinePattern).cytosineStrand;

						summary.cytosinePatternConfirmedSet.add(cytosinePattern);
						isC = true;
						if (BCGL.getCytosineParameters().get(cytosinePattern).isCTHeterozygousLoci)
							isCThetLoci = true;

						if (cytosinePattern.equalsIgnoreCase("CG")) {
							isCpg = true; // exclude C/T heterozygous CpG
							if (BCGL.getCytosineParameters().get("CG").isHeterozygousCytosinePattern)
								isHetCpg = true;
						}
						if (cytosinePattern.equalsIgnoreCase("CH")) {
							isCph = true; // exclude C/T heterozygous CpG
							if (BCGL.getCytosineParameters().get("CH").isHeterozygousCytosinePattern)
								isHetCph = true;
						}

					}

				}

			}
			summary.cytosinePatternConfirmedList = summary.cytosinePatternConfirmedSet.toString();
		}

	}

	public class summaryAcrossReadsGroup {
		public String cytosinePatternConfirmedList;
		public HashSet<String> cytosinePatternConfirmedSet;
		public char cytosinePatternStrand;
		public int numA = 0;
		public int numC = 0;
		public int numG = 0;
		public int numT = 0;

		public int getGoodReadsCoverage() {
			return numA + numC + numG + numT;
		}
	}

}
