# Supplementary material for: Bis-SNP: Combined DNA methylation and SNP calling for Bisulfite-seq data
Source: Genome Biol. 2012 Jul 11;13(7):R61. doi: 10.1186/gb-2012-13-7-r61 (PMC3491382; doi:10.1186/gb-2012-13-7-r61)
Supplement: Additional file 4 — Bis-SNP source code. We suggest that the user download the most recent version of these files directly from [37]. [file gb-2012-13-7-r61-S4.GZ › ./Additional_File_4/src/edu/usc/epigenome/uecgatk/bissnp/GATKSAMRecordFilterStorage.java]

/**
 * 
 */
package edu.usc.epigenome.uecgatk.bissnp;

import org.broadinstitute.sting.gatk.contexts.ReferenceContext;
import org.broadinstitute.sting.gatk.filters.BadMateFilter;
import org.broadinstitute.sting.utils.sam.GATKSAMRecord;

/**
 * @author yaping
 * @contact lyping1986@gmail.com
 * @time 2012 Mar 16, 2012 3:48:16 PM
 * 
 */
public class GATKSAMRecordFilterStorage {

	private BisulfiteArgumentCollection BAC;

	private GATKSAMRecord GATKrecord = null;
	private boolean goodBase = false;

	public GATKSAMRecordFilterStorage(GATKSAMRecord GATKrecord, BisulfiteArgumentCollection BAC, ReferenceContext refContext, int offset) {

		this.GATKrecord = GATKrecord;
		this.BAC = BAC;
		setGoodBases(offset, refContext);

	}

	public GATKSAMRecordFilterStorage(GATKSAMRecord GATKrecord, BisulfiteArgumentCollection BAC, ReferenceContext refContext, int offset, boolean filterByOriginalQual) {
		// TODO Auto-generated constructor stub
		this.GATKrecord = GATKrecord;
		this.BAC = BAC;
		setGoodBases(offset, refContext, filterByOriginalQual);

	}

	public boolean isGoodBase() {

		return goodBase;
	}

	private void setGoodBases(int offset, ReferenceContext refContext) {
		byte[] quals = GATKrecord.getBaseQualities();

		if (GATKrecord.getMappingQuality() >= BAC.MIN_MAPPING_QUALTY_SCORE && quals[offset] >= BAC.MIN_BASE_QUALTY_SCORE
				&& (BAC.USE_BADLY_MATED_READS || (!BadMateFilter.hasBadMate(GATKrecord)) && !GATKrecord.getNotPrimaryAlignmentFlag())

				&& offset >= BAC.trim5 && offset < GATKrecord.getReadLength() - BAC.trim3) {

			goodBase = true;
		}

	}

	private void setGoodBases(int offset, ReferenceContext refContext, boolean filterByOriginalQual) {
		byte[] quals = GATKrecord.getOriginalBaseQualities();

		if (GATKrecord.getMappingQuality() >= BAC.MIN_MAPPING_QUALTY_SCORE && quals[offset] >= BAC.MIN_BASE_QUALTY_SCORE
				&& (BAC.USE_BADLY_MATED_READS || (!BadMateFilter.hasBadMate(GATKrecord)) && !GATKrecord.getNotPrimaryAlignmentFlag())

				&& offset >= BAC.trim5 && offset < GATKrecord.getReadLength() - BAC.trim3) {

			goodBase = true;
		}

	}

}
