# Supplementary material for: Bis-SNP: Combined DNA methylation and SNP calling for Bisulfite-seq data
Source: Genome Biol. 2012 Jul 11;13(7):R61. doi: 10.1186/gb-2012-13-7-r61 (PMC3491382; doi:10.1186/gb-2012-13-7-r61)
Supplement: Additional file 4 — Bis-SNP source code. We suggest that the user download the most recent version of these files directly from [37]. [file gb-2012-13-7-r61-S4.GZ › ./Additional_File_4/src/edu/usc/epigenome/uecgatk/bissnp/writer/bedObject.java]

package edu.usc.epigenome.uecgatk.bissnp.writer;

import java.util.List;

import org.broad.tribble.annotation.Strand;

public class bedObject implements genomeObject {

	private String chr;
	private int end;
	private int start;
	private Strand strand = Strand.NONE;
	private List<Object> values;

	public bedObject(String chr, int start, int end, List<Object> values) {
		// TODO Auto-generated constructor stub
		this.chr = chr;
		this.start = start;
		this.end = end;
		this.values = values;

	}

	public bedObject(String chr, int start, int end, Strand strand, List<Object> values) {
		// TODO Auto-generated constructor stub
		this.chr = chr;
		this.start = start;
		this.end = end;
		this.values = values;
		this.strand = strand;
	}

	@Override
	public String getChr() {
		// TODO Auto-generated method stub
		return chr;
	}

	public int getEnd() {
		// TODO Auto-generated method stub
		return end;
	}

	@Override
	public int getStart() {
		// TODO Auto-generated method stub
		return start;
	}

	public Strand getStrand() {
		// TODO Auto-generated method stub
		return strand;
	}

	public String getStrandAsString() {
		// TODO Auto-generated method stub
		return strand.toString();
	}

	public List<Object> getValueObject() {
		// TODO Auto-generated method stub
		return values;
	}

}
