# Supplementary material for: Bis-SNP: Combined DNA methylation and SNP calling for Bisulfite-seq data
Source: Genome Biol. 2012 Jul 11;13(7):R61. doi: 10.1186/gb-2012-13-7-r61 (PMC3491382; doi:10.1186/gb-2012-13-7-r61)
Supplement: Additional file 4 — Bis-SNP source code. We suggest that the user download the most recent version of these files directly from [37]. [file gb-2012-13-7-r61-S4.GZ › ./Additional_File_4/src/edu/usc/epigenome/uecgatk/bissnp/writer/cpgReadsWriterImp.java]

package edu.usc.epigenome.uecgatk.bissnp.writer;

import java.io.File;
import java.io.IOException;
import java.io.OutputStream;

public class cpgReadsWriterImp extends FormatWriterBase {

	public cpgReadsWriterImp(File location) {
		super(location);
		// TODO Auto-generated constructor stub
	}

	public cpgReadsWriterImp(File location, OutputStream output) {
		super(location, output);
		// TODO Auto-generated constructor stub
	}

	public cpgReadsWriterImp(OutputStream output) {
		super(output);
		// TODO Auto-generated constructor stub
	}

	@Override
	public void add(genomeObject obj) {

		String readsLine = String.format("%s\t%d\t%c\t%d\t%c\t%s\n", obj.getChr(), obj.getStart(), ((cpgReads) obj).getMethyStatus(), ((cpgReads) obj).getbaseQ(), ((cpgReads) obj).getstrand(),
				((cpgReads) obj).getEncryptID64Ascii());

		try {
			mWriter.write(readsLine);
		} catch (IOException e) {
			// TODO Auto-generated catch block
			e.printStackTrace();
		}
	}

	@Override
	public void addHeader(Object o) {
		// TODO Auto-generated method stub
		String header = "#chr\tpos\tmethyStatus\tbaseQ\tstrand\treadID\n";
		try {
			mWriter.write(header);
		} catch (IOException e) {
			// TODO Auto-generated catch block
			e.printStackTrace();
		}
	}

}
