# Supplementary material for: Bis-SNP: Combined DNA methylation and SNP calling for Bisulfite-seq data
Source: Genome Biol. 2012 Jul 11;13(7):R61. doi: 10.1186/gb-2012-13-7-r61 (PMC3491382; doi:10.1186/gb-2012-13-7-r61)
Supplement: Additional file 4 — Bis-SNP source code. We suggest that the user download the most recent version of these files directly from [37]. [file gb-2012-13-7-r61-S4.GZ › ./Additional_File_4/src/edu/usc/epigenome/uecgatk/bissnp/writer/SortingNOMeSeqReadsWriter.java]

/**
 * 
 */
package edu.usc.epigenome.uecgatk.bissnp.writer;

/**
 * @author yaping
 * @contact lyping1986@gmail.com
 * @time 2012 Mar 14, 2012 6:20:58 PM
 * 
 */
public class SortingNOMeSeqReadsWriter extends SortingFormatWriterBase {

	private int maxCachingStartDistance;

	public SortingNOMeSeqReadsWriter(FormatWriterBase readsWriter, int maxCachingStartDistance) {
		this(readsWriter, maxCachingStartDistance, false);
		// TODO Auto-generated constructor stub
	}

	/**
	 * @param readsWriter
	 * @param mAXIMUM_CACHE_FOR_OUTPUT_VCF
	 */
	public SortingNOMeSeqReadsWriter(FormatWriterBase innerWriter, int maxCachingStartDistance, boolean takeOwnershipOfInner) {
		super(innerWriter, takeOwnershipOfInner);
		this.maxCachingStartDistance = maxCachingStartDistance;
		// TODO Auto-generated constructor stub
	}

	@Override
	protected void noteCurrentRecord(genomeObject obj) {
		super.noteCurrentRecord(obj); // first, check for errors

		// then, update mostUpstreamWritableLoc:
		int mostUpstreamWritableIndex = obj.getStart() - maxCachingStartDistance;
		this.mostUpstreamWritableLoc = Math.max(BEFORE_MOST_UPSTREAM_LOC, mostUpstreamWritableIndex);
	}

}
