# Supplementary material for: Bis-SNP: Combined DNA methylation and SNP calling for Bisulfite-seq data
Source: Genome Biol. 2012 Jul 11;13(7):R61. doi: 10.1186/gb-2012-13-7-r61 (PMC3491382; doi:10.1186/gb-2012-13-7-r61)
Supplement: Additional file 4 — Bis-SNP source code. We suggest that the user download the most recent version of these files directly from [37]. [file gb-2012-13-7-r61-S4.GZ › ./Additional_File_4/src/edu/usc/epigenome/uecgatk/bissnp/otherwalker/FisherExactTest.java]

// ContigencyTable.java
//
// (c) 1999-2001 PAL Development Core Team
//
// This package may be distributed under the
// terms of the Lesser GNU General Public License (LGPL)

package edu.usc.epigenome.uecgatk.bissnp.otherwalker;

/**
 * This does a Fisher Exact test. The Fisher's Exact test procedure calculates an exact probability
 * value for the relationship between two dichotomous variables, as found in a two by two
 * crosstable. The program calculates the difference between the data observed and the data
 * expected, considering the given marginal and the assumptions of the model of independence. It
 * works in exactly the same way as the Chi-square test for independence; however, the Chi-square
 * gives only an estimate of the true probability value, an estimate which might not be very
 * accurate if the marginal is very uneven or if there is a small value (less than five) in one of
 * the cells.
 * 
 * It uses an array of factorials initialized at the beginning to provide speed. There could be
 * better ways to do this.
 * 
 * @author Ed Buckler
 * @version $Id: FisherExact.java,v 1
 */

public class FisherExactTest {
	private static final boolean DEBUG = false;
	private double[] f;
	int maxSize;

	/**
	 * constructor for FisherExact table
	 * 
	 * @param maxSize
	 *            is the maximum sum that will be encountered by the table (a+b+c+d)
	 */
	public FisherExactTest(int maxSize) {
		this.maxSize = maxSize;
		double cf = 1.0;
		f = new double[maxSize + 1];
		f[0] = 0.0;
		for (int i = 1; i <= this.maxSize; i++) {
			f[i] = f[i - 1] + Math.log(i);
		}
	}

	/**
	 * Calculates the one-tail P-value for the Fisher Exact test. Determines whether to calculate
	 * the right- or left- tail, thereby always returning the smallest p-value.
	 * 
	 * @param a
	 *            a, b, c, d are the four cells in a 2x2 matrix
	 * @param b
	 * @param c
	 * @param d
	 * @return one-tailed P-value (right or left, whichever is smallest)
	 */
	public final double getCumlativeP(int a, int b, int c, int d) {
		int min, i;
		int n = a + b + c + d;
		if (n > maxSize) {
			return Double.NaN;
		}
		double p = 0;

		p += getP(a, b, c, d);
		if (DEBUG) {
			System.out.println("p = " + p);
		}
		if ((a * d) >= (b * c)) {
			if (DEBUG) {
				System.out.println("doing R-tail: a=" + a + " b=" + b + " c=" + c + " d=" + d);
			}
			min = (c < b) ? c : b;
			for (i = 0; i < min; i++) {
				if (DEBUG) {
					System.out.print("doing round " + i);
				}
				p += getP(++a, --b, --c, ++d);
				if (DEBUG) {
					System.out.println("\ta=" + a + " b=" + b + " c=" + c + " d=" + d);
				}
			}
			// System.out.println("");
		}
		if ((a * d) < (b * c)) {
			if (DEBUG) {
				System.out.println("doing L-tail: a=" + a + " b=" + b + " c=" + c + " d=" + d);
			}
			min = (a < d) ? a : d;
			for (i = 0; i < min; i++) {
				if (DEBUG) {
					System.out.print("doing round " + i);
				}
				double pTemp = getP(--a, ++b, ++c, --d);
				if (DEBUG) {
					System.out.print("\tpTemp = " + pTemp);
				}
				p += pTemp;
				if (DEBUG) {
					System.out.println("\ta=" + a + " b=" + b + " c=" + c + " d=" + d);
				}
			}
		}
		return p;
	}

	/**
	 * Calculates the left-tail P-value for the Fisher Exact test.
	 * 
	 * @param a
	 *            a, b, c, d are the four cells in a 2x2 matrix
	 * @param b
	 * @param c
	 * @param d
	 * @return one-tailed P-value (left-tail)
	 */
	public final double getLeftTailedP(int a, int b, int c, int d) {
		int min, i;
		int n = a + b + c + d;
		if (n > maxSize) {
			return Double.NaN;
		}
		double p = 0;

		p += getP(a, b, c, d);
		if (DEBUG) {
			System.out.println("p = " + p);
		}
		if (DEBUG) {
			System.out.println("doing L-tail: a=" + a + " b=" + b + " c=" + c + " d=" + d);
		}
		min = (a < d) ? a : d;
		for (i = 0; i < min; i++) {
			if (DEBUG) {
				System.out.print("doing round " + i);
			}
			double pTemp = getP(--a, ++b, ++c, --d);
			if (DEBUG) {
				System.out.print("\tpTemp = " + pTemp);
			}
			p += pTemp;
			if (DEBUG) {
				System.out.println("\ta=" + a + " b=" + b + " c=" + c + " d=" + d);
			}
		}

		return p;
	}

	/**
	 * calculates the P-value for this specific state
	 * 
	 * @param a
	 *            a, b, c, d are the four cells in a 2x2 matrix
	 * @param b
	 * @param c
	 * @param d
	 * @return the P-value
	 */
	public final double getP(int a, int b, int c, int d) {
		int n = a + b + c + d;
		if (n > maxSize) {
			return Double.NaN;
		}
		double p;
		p = (f[a + b] + f[c + d] + f[a + c] + f[b + d]) - (f[a] + f[b] + f[c] + f[d] + f[n]);
		return Math.exp(p);
	}

	/**
	 * Calculates the right-tail P-value for the Fisher Exact test.
	 * 
	 * @param a
	 *            a, b, c, d are the four cells in a 2x2 matrix
	 * @param b
	 * @param c
	 * @param d
	 * @return one-tailed P-value (right-tail)
	 */
	public final double getRightTailedP(int a, int b, int c, int d) {
		int min, i;
		int n = a + b + c + d;
		if (n > maxSize) {
			return Double.NaN;
		}
		double p = 0;

		p += getP(a, b, c, d);
		if (DEBUG) {
			System.out.println("p = " + p);
		}
		if (DEBUG) {
			System.out.println("doing R-tail: a=" + a + " b=" + b + " c=" + c + " d=" + d);
		}
		min = (c < b) ? c : b;
		for (i = 0; i < min; i++) {
			p += getP(++a, --b, --c, ++d);

		}
		return p;
	}

	/**
	 * Calculates the two-tailed P-value for the Fisher Exact test.
	 * 
	 * In order for a table under consideration to have its p-value included in the final result, it
	 * must have a p-value less than the original table's P-value, i.e. Fisher's exact test computes
	 * the probability, given the observed marginal frequencies, of obtaining exactly the
	 * frequencies observed and any configuration more extreme. By "more extreme," we mean any
	 * configuration (given observed marginals) with a smaller probability of occurrence in the same
	 * direction (one-tailed) or in both directions (two-tailed).
	 * 
	 * @param a
	 *            a, b, c, d are the four cells in a 2x2 matrix
	 * @param b
	 * @param c
	 * @param d
	 * @return two-tailed P-value
	 */
	public final double getTwoTailedP(int a, int b, int c, int d) {
		int min, i;
		int n = a + b + c + d;
		if (n > maxSize) {
			return Double.NaN;
		}
		double p = 0;

		double baseP = getP(a, b, c, d);
		// in order for a table under consideration to have its p-value included
		// in the final result, it must have a p-value less than the baseP, i.e.
		// Fisher's exact test computes the probability, given the observed
		// marginal
		// frequencies, of obtaining exactly the frequencies observed and any
		// configuration more extreme.
		// By "more extreme," we mean any configuration (given observed
		// marginals) with a smaller probability of
		// occurrence in the same direction (one-tailed) or in both directions
		// (two-tailed).

		if (DEBUG) {
			System.out.println("baseP = " + baseP);
		}
		int initialA = a, initialB = b, initialC = c, initialD = d;
		p += baseP;
		if (DEBUG) {
			System.out.println("p = " + p);
		}
		if (DEBUG) {
			System.out.println("Starting with R-tail: a=" + a + " b=" + b + " c=" + c + " d=" + d);
		}
		min = (c < b) ? c : b;
		for (i = 0; i < min; i++) {
			if (DEBUG) {
				System.out.print("doing round " + i);
			}
			double tempP = getP(++a, --b, --c, ++d);
			if (tempP <= baseP) {
				if (DEBUG) {
					System.out.print("\ttempP (" + tempP + ") is less than baseP (" + baseP + ")");
				}
				p += tempP;
			}
			if (DEBUG) {
				System.out.println(" a=" + a + " b=" + b + " c=" + c + " d=" + d);
			}
		}

		// reset the values to their original so we can repeat this process for
		// the other side
		a = initialA;
		b = initialB;
		c = initialC;
		d = initialD;

		if (DEBUG) {
			System.out.println("Now doing L-tail: a=" + a + " b=" + b + " c=" + c + " d=" + d);
		}
		min = (a < d) ? a : d;
		if (DEBUG) {
			System.out.println("min = " + min);
		}
		for (i = 0; i < min; i++) {
			if (DEBUG) {
				System.out.print("doing round " + i);
			}
			double pTemp = getP(--a, ++b, ++c, --d);
			if (DEBUG) {
				System.out.println("  pTemp = " + pTemp);
			}
			if (pTemp <= baseP) {
				if (DEBUG) {
					System.out.print("\ttempP (" + pTemp + ") is less than baseP (" + baseP + ")");
				}
				p += pTemp;
			}
			if (DEBUG) {
				System.out.println(" a=" + a + " b=" + b + " c=" + c + " d=" + d);
			}
		}
		return p;
	}
}
