# Supplementary material for: Bis-SNP: Combined DNA methylation and SNP calling for Bisulfite-seq data
Source: Genome Biol. 2012 Jul 11;13(7):R61. doi: 10.1186/gb-2012-13-7-r61 (PMC3491382; doi:10.1186/gb-2012-13-7-r61)
Supplement: Additional file 4 — Bis-SNP source code. We suggest that the user download the most recent version of these files directly from [37]. [file gb-2012-13-7-r61-S4.GZ › ./Additional_File_4/src/edu/usc/epigenome/uecgatk/bissnp/otherwalker/shoemakerGenotyper.java]

/**
 * This is to implement Robert Shoemaker 2010 Genome Research paper's algorithm's comparison with
 * BisSNP it is only dealing with ShoemakerReadsConversionWalker's resul. It only looks at dbSNP
 * position with 10X, then it will do overlapped with samtools result..
 */
package edu.usc.epigenome.uecgatk.bissnp.otherwalker;

import java.io.File;
import java.util.ArrayList;
import java.util.List;

import org.broadinstitute.sting.commandline.Argument;
import org.broadinstitute.sting.commandline.Input;
import org.broadinstitute.sting.commandline.Output;
import org.broadinstitute.sting.commandline.RodBinding;
import org.broadinstitute.sting.gatk.contexts.AlignmentContext;
import org.broadinstitute.sting.gatk.contexts.ReferenceContext;
import org.broadinstitute.sting.gatk.filters.BadMateFilter;
import org.broadinstitute.sting.gatk.filters.NotPrimaryAlignmentFilter;
import org.broadinstitute.sting.gatk.filters.UnmappedReadFilter;
import org.broadinstitute.sting.gatk.refdata.RefMetaDataTracker;
import org.broadinstitute.sting.gatk.walkers.By;
import org.broadinstitute.sting.gatk.walkers.DataSource;
import org.broadinstitute.sting.gatk.walkers.LocusWalker;
import org.broadinstitute.sting.gatk.walkers.ReadFilters;
import org.broadinstitute.sting.gatk.walkers.Reference;
import org.broadinstitute.sting.gatk.walkers.TreeReducible;
import org.broadinstitute.sting.gatk.walkers.WalkerName;
import org.broadinstitute.sting.gatk.walkers.Window;
import org.broadinstitute.sting.gatk.walkers.genotyper.DiploidGenotype;
import org.broadinstitute.sting.utils.BaseUtils;
import org.broadinstitute.sting.utils.MathUtils;
import org.broadinstitute.sting.utils.Utils;
import org.broadinstitute.sting.utils.pileup.PileupElement;
import org.broadinstitute.sting.utils.pileup.ReadBackedPileup;
import org.broadinstitute.sting.utils.pileup.ReadBackedPileupImpl;
import org.broadinstitute.sting.utils.sam.GATKSAMRecord;
import org.broadinstitute.sting.utils.variantcontext.VariantContext;

import edu.usc.epigenome.uecgatk.bissnp.writer.bedObject;
import edu.usc.epigenome.uecgatk.bissnp.writer.bedObjectWriterImp;

/**
 * @author yaping
 * @contact lyping1986@gmail.com
 * @time Apr 29, 2012 3:43:33 PM
 * 
 */
@WalkerName("shoemakerGenotyper")
@Reference(window = @Window(start = -200, stop = 200))
@By(DataSource.REFERENCE)
@ReadFilters({ UnmappedReadFilter.class, BadMateFilter.class, NotPrimaryAlignmentFilter.class })
public class shoemakerGenotyper extends LocusWalker<Long, Long> implements TreeReducible<Long> {

	private static boolean verbose = false;

	@Argument(fullName = "mimimum_coverage", shortName = "cov", doc = "Minimum coverage required", required = false)
	public int cov = 10;

	@Input(fullName = "dbsnp", shortName = "D", doc = "dbSNP file", required = false)
	public RodBinding<VariantContext> dbsnp;

	@Output(fullName = "output", shortName = "o", doc = "The output of genotype result", required = true)
	public String file = null;

	@Argument(fullName = "qual_threshold", shortName = "qual", doc = "The genotype qauality score threshold", required = false)
	public double qual = 10;
	private int deugPos = -1;
	private int MAX_COV = 250;
	private double MAX_INFI = -100000.0;

	private int MIN_BASE_QUAL = 15;

	private int MIN_COVERAGE = cov;

	private double MIN_PERCENT_READS_REVERSE_STRAND = 0.2;
	private bedObjectWriterImp writer = null;

	public static double[] normalizeToLog10(double[] array, boolean takeLog10OfOutput, boolean keepInLogSpace, boolean ignoreInfiPos) {

		double maxValue = Utils.findMaxEntry(array);

		double[] normalized = new double[array.length];

		for (int i = 0; i < array.length; i++) {
			normalized[i] = Math.pow(10, Math.log10(array[i]) - Math.log10(maxValue));

		}

		// normalize
		double sum = 0.0;
		for (int i = 0; i < array.length; i++) {
			if (!Double.isNaN(normalized[i])) {
				sum += normalized[i];
			}
		}

		for (int i = 0; i < array.length; i++) {
			double x = normalized[i] / sum;
			if (takeLog10OfOutput)
				x = Math.log10(x);
			normalized[i] = x;
		}

		return normalized;
	}

	/**
	 * 
	 */
	@Override
	public void initialize() {
		writer = new bedObjectWriterImp(new File(file));
	}

	@Override
	public Long map(RefMetaDataTracker tracker, ReferenceContext ref, AlignmentContext context) {

		if (!context.hasBasePileup()) {
			return null;
		}
		if (context.getBasePileup().depthOfCoverage() < MIN_COVERAGE || context.getBasePileup().depthOfCoverage() > MAX_COV) {
			return null;
		}
		if (context.getBasePileup().getLocation().getStart() == deugPos) {
			verbose = true;
		} else {
			verbose = false;
		}

		ReadBackedPileup filteredPileup = getFilteredPileup(context.getBasePileup());
		if (filteredPileup == null || filteredPileup.depthOfCoverage() == 0)
			return null;
		// get normalized A,G,C,T which involved base quality information
		// to attenuate bad base effect.
		int[] nucleotideFrequencyMatrix = generateNucleotideMatrix(filteredPileup);
		if (filteredPileup.getLocation().getStart() == deugPos) {
			for (int value : nucleotideFrequencyMatrix) {
				System.err.println(value);
			}

		}

		double[] genotypeProbabilityMatrix = getPvalueFromNucleotideFrequencyMatrix(nucleotideFrequencyMatrix, filteredPileup);
		DiploidGenotype bestGenotypeIndex = DiploidGenotype.createHomGenotype(BaseUtils.A);
		;
		DiploidGenotype secondBestGenotypeIndex = DiploidGenotype.createHomGenotype(BaseUtils.A);
		;
		double maximum = Double.NEGATIVE_INFINITY;
		double second = Double.NEGATIVE_INFINITY;
		for (DiploidGenotype g : DiploidGenotype.values()) {
			if (filteredPileup.getLocation().getStart() == deugPos)
				System.err.println(g.toString() + "\t" + genotypeProbabilityMatrix[g.ordinal()]);
			if (genotypeProbabilityMatrix[g.ordinal()] > maximum) {
				second = maximum;
				maximum = genotypeProbabilityMatrix[g.ordinal()];
				secondBestGenotypeIndex = bestGenotypeIndex;
				bestGenotypeIndex = g;
			} else if (genotypeProbabilityMatrix[g.ordinal()] > second) {
				second = genotypeProbabilityMatrix[g.ordinal()];
				secondBestGenotypeIndex = g;
			}
		}
		double score = genotypeProbabilityMatrix[bestGenotypeIndex.ordinal()] - genotypeProbabilityMatrix[secondBestGenotypeIndex.ordinal()];

		if (10 * score > qual) {
			List<Object> values = new ArrayList<Object>();
			values.add(bestGenotypeIndex.toString());
			values.add(secondBestGenotypeIndex.toString());
			values.add(10 * score);

			List<VariantContext> comp_bindings = tracker.getValues(dbsnp);
			if (!comp_bindings.isEmpty()) {
				VariantContext vc_comp = comp_bindings.get(0);
				if (vc_comp != null && vc_comp.hasID()) {
					values.add(vc_comp.getID());
				} else {
					values.add(".");
				}
			} else {
				values.add(".");
			}

			bedObject obj = new bedObject(filteredPileup.getLocation().getContig(), filteredPileup.getLocation().getStart() - 1, filteredPileup.getLocation().getStop(), values);
			writer.add(obj);

		}
		return null;
	}

	@Override
	public void onTraversalDone(Long sum) {
		writer.close();
		logger.info("Finished!..");
	}

	@Override
	public Long reduce(Long value, Long sum) {
		// TODO Auto-generated method stub
		return null;
	}

	@Override
	public Long reduceInit() {
		// TODO Auto-generated method stub
		return null;
	}

	@Override
	public Long treeReduce(Long lhs, Long rhs) {
		// TODO Auto-generated method stub
		return null;
	}

	private void add(double[] nucleotideProbabilityMatrix, PileupElement p) {
		double probability = 1.0 - Math.pow(10.0, (-p.getQual() / 10.0));
		byte base = p.getBase();

		if (p.getRead().getReadNegativeStrandFlag()) {
			// base=BaseUtils.simpleComplement(base);
		}
		if (BaseUtils.basesAreEqual(base, BaseUtils.A)) {

			if (Double.isInfinite(nucleotideProbabilityMatrix[0])) {
				nucleotideProbabilityMatrix[0] = probability;
			} else {
				nucleotideProbabilityMatrix[0] += probability;
			}

		} else if (BaseUtils.basesAreEqual(base, BaseUtils.C)) {
			if (Double.isInfinite(nucleotideProbabilityMatrix[1])) {
				nucleotideProbabilityMatrix[1] = probability;
			} else {
				nucleotideProbabilityMatrix[1] += probability;
			}
			// nucleotideProbabilityMatrix[1] += Math.log10(probability);
		} else if (BaseUtils.basesAreEqual(base, BaseUtils.G)) {
			if (Double.isInfinite(nucleotideProbabilityMatrix[2])) {
				nucleotideProbabilityMatrix[2] = probability;
			} else {
				nucleotideProbabilityMatrix[2] += probability;
			}
			// nucleotideProbabilityMatrix[2] += Math.log10(probability);
		} else if (BaseUtils.basesAreEqual(base, BaseUtils.T)) {
			if (Double.isInfinite(nucleotideProbabilityMatrix[3])) {
				nucleotideProbabilityMatrix[3] = probability;
			} else {
				nucleotideProbabilityMatrix[3] += probability;
			}
			// nucleotideProbabilityMatrix[3] += Math.log10(probability);
		}

		if (verbose) {
			for (int i = 0; i < nucleotideProbabilityMatrix.length; i++) {
				System.err.println(nucleotideProbabilityMatrix[i]);
			}
			System.err.println(probability);
		}

	}

	private int[] generateNucleotideMatrix(ReadBackedPileup pileup) {
		double[] nucleotideProbabilityMatrix = new double[4]; // A,C,G,T,uncertain
		for (int i = 0; i < nucleotideProbabilityMatrix.length; i++) {
			nucleotideProbabilityMatrix[i] = Double.NEGATIVE_INFINITY;
		}

		for (PileupElement p : pileup) {
			add(nucleotideProbabilityMatrix, p);
		}

		double[] nucleotideProbabilityMatrixNormalized = normalizeToLog10(nucleotideProbabilityMatrix, false, false, true);
		int[] nucleotideFrequencyMatrix = new int[4];
		for (int i = 0; i < nucleotideProbabilityMatrixNormalized.length; i++) {
			if (Double.isNaN(nucleotideProbabilityMatrixNormalized[i])) {
				nucleotideFrequencyMatrix[i] = 0;
			} else {
				nucleotideFrequencyMatrix[i] = (int) (nucleotideProbabilityMatrixNormalized[i] * pileup.depthOfCoverage());
			}
			if (pileup.getLocation().getStart() == deugPos) {
				System.err.println(nucleotideFrequencyMatrix[i] + "\t" + nucleotideProbabilityMatrixNormalized[i] + "\t" + pileup.depthOfCoverage() + "\t" + nucleotideProbabilityMatrix[i]);
			}

		}
		return nucleotideFrequencyMatrix;
	}

	/*
	 * check base and +/- 3 bases, all of them's quality score should be more than 15, return pileup
	 * only contain filtered bases which satisfy these criteria check loci, when good base > 20 % in
	 * one strand, its complement base should be > 20% in the other strand
	 */
	private ReadBackedPileup getFilteredPileup(ReadBackedPileup pileup) {
		List<GATKSAMRecord> reads = new ArrayList<GATKSAMRecord>();
		;
		List<Integer> elementOffsets = new ArrayList<Integer>();

		int[] baseFwd = new int[5]; // record A,C,G,T, total count(fwd) in fwd
									// strand
		int[] baseRev = new int[5];// record A,C,G,T, total count(rev) in
									// reverse strand
		int baseCountToCheckUpDownStream = 3;
		for (PileupElement p : pileup) {

			int i = 0 - baseCountToCheckUpDownStream;
			byte[] quals = p.getRead().getBaseQualities();
			boolean goodAdjacentBase = true;
			while (i <= baseCountToCheckUpDownStream) {
				int elementOffset = i + p.getOffset();
				if (elementOffset < 0 || elementOffset > p.getRead().getReadLength() - 1) {
					i++;
					continue;
				}
				if (quals[elementOffset] < MIN_BASE_QUAL) {
					i++;
					goodAdjacentBase = false;
					continue;
				}
				if (pileup.getLocation().getStart() == deugPos) {

					// System.err.println(i + "\t" + elementOffset + "\t" +
					// p.getOffset());

				}
				if (i == 0) {
					if (p.getRead().getReadNegativeStrandFlag()) {
						baseRev[4]++;
						if (BaseUtils.basesAreEqual(p.getBase(), BaseUtils.A)) {
							baseRev[0]++;
						} else if (BaseUtils.basesAreEqual(p.getBase(), BaseUtils.C)) {
							baseRev[1]++;
						} else if (BaseUtils.basesAreEqual(p.getBase(), BaseUtils.G)) {
							baseRev[2]++;
						} else if (BaseUtils.basesAreEqual(p.getBase(), BaseUtils.T)) {
							baseRev[3]++;
						}
					} else {
						baseFwd[4]++;
						if (BaseUtils.basesAreEqual(p.getBase(), BaseUtils.A)) {
							baseFwd[0]++;
						} else if (BaseUtils.basesAreEqual(p.getBase(), BaseUtils.C)) {
							baseFwd[1]++;
						} else if (BaseUtils.basesAreEqual(p.getBase(), BaseUtils.G)) {
							baseFwd[2]++;
						} else if (BaseUtils.basesAreEqual(p.getBase(), BaseUtils.T)) {
							baseFwd[3]++;
						}
					}
				}

				i++;
			}
			if (!goodAdjacentBase) {
				continue;
			}

			elementOffsets.add(p.getOffset());
			reads.add(p.getRead());
		}

		for (int i = 0; i < baseFwd.length - 1; i++) {
			if (pileup.getLocation().getStart() == deugPos) {

				System.err.println(baseFwd[i] + "\t" + baseFwd[4] + "\tfwd:" + i + "\t" + baseRev[i] + "\t" + baseRev[4]);

			}
			if ((double) baseFwd[i] / (double) baseFwd[4] > MIN_PERCENT_READS_REVERSE_STRAND) {
				if ((double) baseRev[i] / (double) baseRev[4] < MIN_PERCENT_READS_REVERSE_STRAND) {
					return null;
				}
			}
		}
		for (int i = 0; i < baseRev.length - 1; i++) {
			if (pileup.getLocation().getStart() == deugPos) {

				System.err.println(baseRev[i] + "\t" + baseRev[4] + "\trew:" + i);

			}
			if ((double) baseRev[i] / (double) baseRev[4] > MIN_PERCENT_READS_REVERSE_STRAND) {
				if ((double) baseFwd[i] / (double) baseFwd[4] < MIN_PERCENT_READS_REVERSE_STRAND) {
					return null;
				}
			}
		}

		return new ReadBackedPileupImpl(pileup.getLocation(), reads, elementOffsets);
	}

	// return log10 p value
	private double getFisherPvalue(int baseCount, int otherBaseCount, int expectBaseCount, int expectOtherBaseCount) {

		FisherExactTest fisherExact = new FisherExactTest(1000);
		double pValue = Math.log10(fisherExact.getTwoTailedP(baseCount, otherBaseCount, expectBaseCount, expectOtherBaseCount));

		return pValue;
	}

	private int getFrequencyFromMatrix(byte base, int[] nucleotideFrequencyMatrix) {
		if (BaseUtils.basesAreEqual(base, BaseUtils.A)) {
			return nucleotideFrequencyMatrix[0];
		} else if (BaseUtils.basesAreEqual(base, BaseUtils.C)) {
			return nucleotideFrequencyMatrix[1];
		} else if (BaseUtils.basesAreEqual(base, BaseUtils.G)) {
			return nucleotideFrequencyMatrix[2];
		} else if (BaseUtils.basesAreEqual(base, BaseUtils.T)) {
			return nucleotideFrequencyMatrix[3];
		}
		return -1;

	}

	private int getOtherBaseFrequencyFromMatrix(byte base, int[] nucleotideFrequencyMatrix) {
		if (BaseUtils.basesAreEqual(base, BaseUtils.A)) {
			return nucleotideFrequencyMatrix[1] + nucleotideFrequencyMatrix[2] + nucleotideFrequencyMatrix[3];
		} else if (BaseUtils.basesAreEqual(base, BaseUtils.C)) {
			return nucleotideFrequencyMatrix[0] + nucleotideFrequencyMatrix[2] + nucleotideFrequencyMatrix[3];
		} else if (BaseUtils.basesAreEqual(base, BaseUtils.G)) {
			return nucleotideFrequencyMatrix[0] + nucleotideFrequencyMatrix[1] + nucleotideFrequencyMatrix[3];
		} else if (BaseUtils.basesAreEqual(base, BaseUtils.T)) {
			return nucleotideFrequencyMatrix[0] + nucleotideFrequencyMatrix[1] + nucleotideFrequencyMatrix[2];
		} else {
			return -1;

		}
	}

	// return normalize log 10 p vlaue for each genotypes
	private double[] getPvalueFromNucleotideFrequencyMatrix(int[] nucleotideFrequencyMatrix, ReadBackedPileup pileup) {
		double[] genotypeProbability = new double[DiploidGenotype.values().length];
		int coverage = pileup.depthOfCoverage();
		for (DiploidGenotype g : DiploidGenotype.values()) {
			int base1Count = getFrequencyFromMatrix(g.base1, nucleotideFrequencyMatrix);
			int base2Count = getFrequencyFromMatrix(g.base2, nucleotideFrequencyMatrix);
			int base1OtherCount = getOtherBaseFrequencyFromMatrix(g.base1, nucleotideFrequencyMatrix);
			int base2OtherCount = getOtherBaseFrequencyFromMatrix(g.base2, nucleotideFrequencyMatrix);

			if (g.isHet()) {
				genotypeProbability[g.ordinal()] = getFisherPvalue(base1Count, base1OtherCount, (int) (coverage * 0.5), (int) (coverage * 0.5));
				genotypeProbability[g.ordinal()] += getFisherPvalue(base2Count, base2OtherCount, (int) (coverage * 0.5), (int) (coverage * 0.5));

			} else {
				genotypeProbability[g.ordinal()] = getFisherPvalue(base1Count, base1OtherCount, coverage, 0);
				genotypeProbability[g.ordinal()] += getFisherPvalue(base2Count, base2OtherCount, coverage, 0);
			}
			if (pileup.getLocation().getStart() == deugPos) {

				System.err.println(pileup.getLocation().getStart() + "\t" + g.toString() + "\t" + getFrequencyFromMatrix(g.base1, nucleotideFrequencyMatrix) + "\t"
						+ getOtherBaseFrequencyFromMatrix(g.base1, nucleotideFrequencyMatrix) + "\t" + getFrequencyFromMatrix(g.base2, nucleotideFrequencyMatrix) + "\t"
						+ getOtherBaseFrequencyFromMatrix(g.base2, nucleotideFrequencyMatrix));

			}
		}
		return MathUtils.normalizeFromLog10(genotypeProbability, true, false);
	}

}
