# Supplementary material for: Bis-SNP: Combined DNA methylation and SNP calling for Bisulfite-seq data
Source: Genome Biol. 2012 Jul 11;13(7):R61. doi: 10.1186/gb-2012-13-7-r61 (PMC3491382; doi:10.1186/gb-2012-13-7-r61)
Supplement: Additional file 4 — Bis-SNP source code. We suggest that the user download the most recent version of these files directly from [37]. [file gb-2012-13-7-r61-S4.GZ › ./Additional_File_4/src/edu/usc/epigenome/uecgatk/bissnp/otherwalker/ShoemakerReadsConversionWalker.java]

/**
 * This is to implement Robert Shoemaker 2010 Genome Research paper's algorithm's comparison with
 * BisSNP discard reads in multiple location, bad mates were discarded. T/C ratio bigger than A/G
 * ratio is identified as bisulfite-conversion reads, then non-bisulfite-conversion read were
 * converted to its reverse complement reads. Cs in reads are converted to Ts, this is called in
 * silico demethylation.
 */
package edu.usc.epigenome.uecgatk.bissnp.otherwalker;

import java.util.ArrayList;
import java.util.List;
import java.util.MissingResourceException;
import java.util.ResourceBundle;

import net.sf.samtools.SAMFileHeader;
import net.sf.samtools.SAMFileWriter;
import net.sf.samtools.SAMProgramRecord;
import net.sf.samtools.SAMRecord;

import org.broadinstitute.sting.commandline.Output;
import org.broadinstitute.sting.gatk.contexts.ReferenceContext;
import org.broadinstitute.sting.gatk.filters.BadMateFilter;
import org.broadinstitute.sting.gatk.filters.NotPrimaryAlignmentFilter;
import org.broadinstitute.sting.gatk.filters.UnmappedReadFilter;
import org.broadinstitute.sting.gatk.io.StingSAMFileWriter;
import org.broadinstitute.sting.gatk.refdata.ReadMetaDataTracker;
import org.broadinstitute.sting.gatk.walkers.DataSource;
import org.broadinstitute.sting.gatk.walkers.ReadFilters;
import org.broadinstitute.sting.gatk.walkers.ReadWalker;
import org.broadinstitute.sting.gatk.walkers.Requires;
import org.broadinstitute.sting.gatk.walkers.WalkerName;
import org.broadinstitute.sting.utils.BaseUtils;
import org.broadinstitute.sting.utils.sam.GATKSAMRecord;
import org.broadinstitute.sting.utils.text.TextFormattingUtils;

/**
 * @author yaping
 * @contact lyping1986@gmail.com
 * @time Apr 29, 2012 2:48:50 PM
 * 
 */
@WalkerName("ShoemakerReadsConversion")
@Requires({ DataSource.READS })
@ReadFilters({ UnmappedReadFilter.class, BadMateFilter.class, NotPrimaryAlignmentFilter.class })
public class ShoemakerReadsConversionWalker extends ReadWalker<SAMRecord, SAMFileWriter> {

	public static final String PROGRAM_RECORD_NAME = "ShoemakerReadsConversionWalker";
	/**
	 * 
	 */

	@Output(doc = "The output converted BAM file", required = true)
	private StingSAMFileWriter OUTPUT_BAM = null;

	@Override
	public void initialize() {
		final SAMFileHeader header = getToolkit().getSAMFileHeader().clone();
		final SAMProgramRecord programRecord = new SAMProgramRecord(PROGRAM_RECORD_NAME);
		final ResourceBundle headerInfo = TextFormattingUtils.loadResourceBundle("StingText");
		try {
			final String version = headerInfo.getString("org.broadinstitute.sting.gatk.version");
			programRecord.setProgramVersion(version);
		} catch (MissingResourceException e) {
		}

		StringBuffer sb = new StringBuffer();
		sb.append(getToolkit().createApproximateCommandLineArgumentString(getToolkit(), this));

		programRecord.setCommandLine(sb.toString());

		List<SAMProgramRecord> oldRecords = header.getProgramRecords();
		List<SAMProgramRecord> newRecords = new ArrayList<SAMProgramRecord>(oldRecords.size() + 1);
		for (SAMProgramRecord record : oldRecords) {
			if (!record.getId().startsWith(PROGRAM_RECORD_NAME))
				newRecords.add(record);
		}
		newRecords.add(programRecord);
		header.setProgramRecords(newRecords);

		// Write out the new header
		OUTPUT_BAM.writeHeader(header);
	}

	@Override
	public SAMRecord map(ReferenceContext ref, GATKSAMRecord read, ReadMetaDataTracker metaDataTracker) {
		boolean isBsConvertedStrand = isBisulfiteConversionStrand(read);
		if (isBsConvertedStrand) {
			read.setReadNegativeStrandFlag(!read.getReadNegativeStrandFlag());
		}
		GATKSAMRecord newRead = demethylatedReads(read);

		return newRead;
	}

	@Override
	public void onTraversalDone(SAMFileWriter output) {
		// output.close();

	}

	@Override
	public SAMFileWriter reduce(SAMRecord read, SAMFileWriter output) {
		if (output != null) {
			output.addAlignment(read);
		}
		return output;
	}

	@Override
	public SAMFileWriter reduceInit() {
		// TODO Auto-generated method stub
		return OUTPUT_BAM;
	}

	private double basesRatioInReads(GATKSAMRecord read, byte a, byte b) {
		byte[] bases = read.getReadNegativeStrandFlag() ? BaseUtils.simpleReverseComplement(read.getReadBases()) : read.getReadBases();
		int countBaseA = 0;
		int countBaseB = 0;
		for (byte base : bases) {
			if (BaseUtils.basesAreEqual(a, base)) {
				countBaseA++;
			}
			if (BaseUtils.basesAreEqual(b, base)) {
				countBaseB++;
			}
		}
		return (double) countBaseA / (double) countBaseB;
	}

	private GATKSAMRecord demethylatedReads(GATKSAMRecord read) {
		byte[] bases = read.getReadBases();
		if (read.getReadNegativeStrandFlag()) {
			for (int i = 0; i < bases.length; i++) {
				// in negative strand, gatk return 'c' as 'g'...
				if (BaseUtils.basesAreEqual(bases[i], BaseUtils.G)) {
					bases[i] = BaseUtils.A;
				}
			}
		} else {
			for (int i = 0; i < bases.length; i++) {
				if (BaseUtils.basesAreEqual(bases[i], BaseUtils.C)) {
					bases[i] = BaseUtils.T;
				}
			}
		}

		read.setReadBases(bases);
		return read;
	}

	private boolean isBisulfiteConversionStrand(GATKSAMRecord read) {
		double tcRatio = basesRatioInReads(read, BaseUtils.T, BaseUtils.C);
		double agRatio = basesRatioInReads(read, BaseUtils.A, BaseUtils.G);
		return tcRatio > agRatio ? true : false;

	}
}
