# Supplementary material for: Bis-SNP: Combined DNA methylation and SNP calling for Bisulfite-seq data
Source: Genome Biol. 2012 Jul 11;13(7):R61. doi: 10.1186/gb-2012-13-7-r61 (PMC3491382; doi:10.1186/gb-2012-13-7-r61)
Supplement: Additional file 4 — Bis-SNP source code. We suggest that the user download the most recent version of these files directly from [37]. [file gb-2012-13-7-r61-S4.GZ › ./Additional_File_4/src/edu/usc/epigenome/uecgatk/bissnp/bisulfiterecalibration/BisulfiteDinucCovariate.java]

/**
 * 
 */
package edu.usc.epigenome.uecgatk.bissnp.bisulfiterecalibration;

import java.util.HashMap;

import org.broadinstitute.sting.gatk.contexts.ReferenceContext;
import org.broadinstitute.sting.gatk.walkers.recalibration.Dinuc;
import org.broadinstitute.sting.gatk.walkers.recalibration.DinucCovariate;
import org.broadinstitute.sting.gatk.walkers.recalibration.RecalibrationArgumentCollection;
import org.broadinstitute.sting.utils.BaseUtils;
import org.broadinstitute.sting.utils.GenomeLoc;
import org.broadinstitute.sting.utils.sam.GATKSAMRecord;

import edu.usc.epigenome.uecgatk.bissnp.BaseUtilsMore;

/**
 * @author yaping
 * @contact lyping1986@gmail.com
 * @time Apr 11, 2012 8:33:47 PM
 * 
 */
public class BisulfiteDinucCovariate extends DinucCovariate {

	private static final byte NO_CALL = (byte) 'N';
	private static final Dinuc NO_DINUC = new Dinuc(NO_CALL, NO_CALL);
	private final byte BASE_X = (byte) 'X';
	// private final byte[] BASES_2nd_pair = {(byte) 'B', (byte) 'D', (byte)
	// 'H', (byte) 'U', (byte) 'Y'}; // each are the base in 2nd end
	// private boolean pairedEnd=true;
	private final byte[] BASES = { (byte) 'A', (byte) 'C', (byte) 'G', (byte) 'T' };
	private HashMap<Integer, Dinuc> dinucHashMap;

	/**
	 * Reverses the given array in place. copy from GATK as their pribate attributes
	 * 
	 * @param array
	 *            any array
	 */
	private static void reverse(final Comparable[] array) {
		final int arrayLength = array.length;
		for (int l = 0, r = arrayLength - 1; l < r; l++, r--) {
			final Comparable temp = array[l];
			array[l] = array[r];
			array[r] = temp;
		}
	}

	public Comparable getValueBisulfite(final String str) {
		byte[] bytes = str.getBytes();
		final Dinuc returnDinuc = dinucHashMap.get(Dinuc.hashBytes(bytes[0], bytes[1]));
		if (returnDinuc.compareTo(NO_DINUC) == 0) {
			return null;
		}
		return returnDinuc;
	}

	// Used to get the covariate's value from input csv file in
	// TableRecalibrationWalker

	/**
	 * Takes an array of size (at least) read.getReadLength() and fills it with the covariate values
	 * for each position in the read. TO DO: need to figure out the ref C poisiton's T is different
	 * from the other places!!!
	 */
	public void getValues(final GATKSAMRecord read, final Comparable[] comparable, ReferenceContext ref) {
		final HashMap<Integer, Dinuc> dinucHashMapRef = this.dinucHashMap;
		final int readLength = read.getReadLength();
		final boolean negativeStrand = read.getReadNegativeStrandFlag();
		boolean secondPair = false;
		if (read.getReadPairedFlag()) {
			secondPair = read.getSecondOfPairFlag();
		}
		byte[] bases = read.getReadBases();
		byte base;
		byte prevBase;
		int offset = 0;
		byte[] refBases = new byte[readLength];
		int start = read.getAlignmentStart();
		// (negativeStrand) ? read.getUnclippedEnd() : read.getAlignmentStart();
		int end = read.getUnclippedEnd();
		GenomeLoc locBoundary = ref.getGenomeLocParser().createGenomeLoc(ref.getLocus().getContig(), start, end);
		// (negativeStrand) ? read.getAlignmentStart() : read.getUnclippedEnd();
		for (int i = 0, cor = start; i < readLength; i++) {
			GenomeLoc loc = ref.getGenomeLocParser().createGenomeLoc(ref.getLocus().getContig(), cor);
			if (!ref.getWindow().overlapsP(locBoundary))
				return;

			ReferenceContext tmpRef = new ReferenceContext(ref.getGenomeLocParser(), loc, ref.getWindow(), ref.getBases());

			refBases[i] = tmpRef.getBase();

			cor++;

		}

		// If this is a negative strand read then we need to reverse the
		// direction for our previous base

		if (negativeStrand) {
			bases = BaseUtils.simpleReverseComplement(bases);
			refBases = BaseUtils.simpleReverseComplement(refBases);
		}
		comparable[0] = NO_DINUC; // No dinuc at the beginning of the read

		prevBase = bases[0];
		byte prevRefBase = refBases[0];
		byte refBase;
		offset++;

		while (offset < readLength) {

			base = bases[offset];
			refBase = refBases[offset];
			byte originalBase = bases[offset];
			if (BaseUtilsMore.isRegularBase(prevBase)) {
				if (secondPair) {

					if (base == BaseUtils.A) { //
						if (refBase == BaseUtils.G) {
							base = BaseUtilsMore.X;
						}
					}

				} else {

					if (base == BaseUtils.T) {
						if (refBase == BaseUtils.C) {
							base = BaseUtilsMore.X;
						}
					}

				}

				comparable[offset] = dinucHashMapRef.get(Dinuc.hashBytes(prevBase, base));
			} else {
				comparable[offset] = NO_DINUC;
			}

			offset++;

			prevBase = originalBase;
			prevRefBase = refBase;
		}
		if (negativeStrand) {
			reverse(comparable);
		}

	}

	@Override
	public void initialize(final RecalibrationArgumentCollection RAC) {
		// BASES = {(byte) 'A', (byte) 'C', (byte) 'G', (byte) 'T', (byte) 'X'};
		// //X is T that converted from C (reference base is C, but read base is
		// T)
		dinucHashMap = new HashMap<Integer, Dinuc>();
		for (byte byte1 : BASES) {
			for (byte byte2 : BASES) {
				dinucHashMap.put(Dinuc.hashBytes(byte1, byte2), new Dinuc(byte1, byte2)); // This
																							// might
																							// seem
																							// silly,
																							// but
																							// Strings
																							// are
																							// too
																							// slow
			}
			dinucHashMap.put(Dinuc.hashBytes(byte1, BASE_X), new Dinuc(byte1, BASE_X));
		}

		// Add the "no dinuc" entry too
		dinucHashMap.put(Dinuc.hashBytes(NO_CALL, NO_CALL), NO_DINUC);
	}

}
