# Supplementary material for: Bis-SNP: Combined DNA methylation and SNP calling for Bisulfite-seq data
Source: Genome Biol. 2012 Jul 11;13(7):R61. doi: 10.1186/gb-2012-13-7-r61 (PMC3491382; doi:10.1186/gb-2012-13-7-r61)
Supplement: Additional file 4 — Bis-SNP source code. We suggest that the user download the most recent version of these files directly from [37]. [file gb-2012-13-7-r61-S4.GZ › ./Additional_File_4/src/edu/usc/epigenome/uecgatk/bissnp/bisulfiterecalibration/BisulfiteRecalDataManager.java]

/**
 * 
 */
package edu.usc.epigenome.uecgatk.bissnp.bisulfiterecalibration;

import java.util.List;

import org.broadinstitute.sting.gatk.contexts.ReferenceContext;
import org.broadinstitute.sting.gatk.walkers.recalibration.Covariate;
import org.broadinstitute.sting.gatk.walkers.recalibration.RecalDataManager;
import org.broadinstitute.sting.utils.sam.GATKSAMRecord;

/**
 * @author yaping
 * @contact lyping1986@gmail.com
 * @time Apr 11, 2012 11:06:26 PM
 * 
 */
public class BisulfiteRecalDataManager extends RecalDataManager {

	/**
	 * 
	 */
	public BisulfiteRecalDataManager() {
		// TODO Auto-generated constructor stub
	}

	/**
	 * @param createCollapsedTables
	 * @param numCovariates
	 */
	public BisulfiteRecalDataManager(boolean createCollapsedTables, int numCovariates) {
		super(createCollapsedTables, numCovariates);

	}

	/**
	 * Computes all requested covariates for every offset in the given read by calling
	 * covariate.getValues(..).
	 * 
	 * @param gatkRead
	 *            The read for which to compute covariate values.
	 * @param requestedCovariates
	 *            The list of requested covariates.
	 * @return An array of covariate values where result[i][j] is the covariate value for the ith
	 *         position in the read and the jth covariate in reqeustedCovariates list.
	 */

	public static Comparable[][] computeCovariates(final GATKSAMRecord gatkRead, final List<Covariate> requestedCovariates, ReferenceContext ref) {
		// compute all covariates for this read
		final int numRequestedCovariates = requestedCovariates.size();
		final int readLength = gatkRead.getReadLength();

		final Comparable[][] covariateValues_offset_x_covar = new Comparable[readLength][numRequestedCovariates];
		final Comparable[] tempCovariateValuesHolder = new Comparable[readLength];

		for (int i = 0; i < numRequestedCovariates; i++) {
			Covariate tmp = requestedCovariates.get(i);
			if (tmp instanceof BisulfiteDinucCovariate) {
				// System.err.println(tmp.toString());
				((BisulfiteDinucCovariate) tmp).getValues(gatkRead, tempCovariateValuesHolder, ref);
			} else if (tmp instanceof BisulfiteCStrandCovariate) {
				((BisulfiteCStrandCovariate) tmp).getValues(gatkRead, tempCovariateValuesHolder, ref);
			} else {
				tmp.getValues(gatkRead, tempCovariateValuesHolder);
			}

			for (int j = 0; j < readLength; j++)
				covariateValues_offset_x_covar[j][i] = tempCovariateValuesHolder[j];
		}

		return covariateValues_offset_x_covar;
	}

}
