# Supplementary material for: Bis-SNP: Combined DNA methylation and SNP calling for Bisulfite-seq data
Source: Genome Biol. 2012 Jul 11;13(7):R61. doi: 10.1186/gb-2012-13-7-r61 (PMC3491382; doi:10.1186/gb-2012-13-7-r61)
Supplement: Additional file 4 — Bis-SNP source code. We suggest that the user download the most recent version of these files directly from [37]. [file gb-2012-13-7-r61-S4.GZ › ./Additional_File_4/src/edu/usc/epigenome/uecgatk/bissnp/bisulfiterecalibration/BisulfiteRecalDatumOptimized.java]

package edu.usc.epigenome.uecgatk.bissnp.bisulfiterecalibration;

import org.broadinstitute.sting.gatk.walkers.recalibration.RecalDatumOptimized;
import org.broadinstitute.sting.utils.BaseUtils;

import edu.usc.epigenome.uecgatk.bissnp.BisSNPUtils;

public class BisulfiteRecalDatumOptimized extends RecalDatumOptimized {

	public BisulfiteRecalDatumOptimized() {
		// TODO Auto-generated constructor stub
	}

	public BisulfiteRecalDatumOptimized(long numObservations, long numMismatches) {
		super(numObservations, numMismatches);
		// TODO Auto-generated constructor stub
	}

	public BisulfiteRecalDatumOptimized(RecalDatumOptimized copy) {
		super(copy);
		// TODO Auto-generated constructor stub
	}

	public synchronized void incrementBaseCountsBisulfite(final byte curBase, final byte refBase) {

		if (BaseUtils.simpleBaseToBaseIndex(curBase) != BaseUtils.simpleBaseToBaseIndex(refBase)) {
			if ((BisSNPUtils.isCytosine(refBase, false) && BisSNPUtils.isCytosine(curBase, true))) {
				increment(0, 0);
			} else {
				increment(1, 1);
			}
		} else {

			increment(1, 0);
		}

		increment(1, (BisSNPUtils.isCytosine(refBase, false) && BisSNPUtils.isCytosine(curBase, true)) ? 0 : (BaseUtils.simpleBaseToBaseIndex(curBase) == BaseUtils.simpleBaseToBaseIndex(refBase) ? 0
				: 1));
	}
}
