# Supplementary material for: Bis-SNP: Combined DNA methylation and SNP calling for Bisulfite-seq data
Source: Genome Biol. 2012 Jul 11;13(7):R61. doi: 10.1186/gb-2012-13-7-r61 (PMC3491382; doi:10.1186/gb-2012-13-7-r61)
Supplement: Additional file 4 — Bis-SNP source code. We suggest that the user download the most recent version of these files directly from [37]. [file gb-2012-13-7-r61-S4.GZ › ./Additional_File_4/src/edu/usc/epigenome/uecgatk/bissnp/bisulfiterecalibration/BisulfiteTableRecalibrationWalker.java]

/**
 * 
 */
package edu.usc.epigenome.uecgatk.bissnp.bisulfiterecalibration;

import java.io.File;
import java.io.FileNotFoundException;
import java.util.ArrayList;
import java.util.List;
import java.util.MissingResourceException;
import java.util.ResourceBundle;
import java.util.regex.Pattern;

import net.sf.samtools.SAMFileHeader;
import net.sf.samtools.SAMFileWriter;
import net.sf.samtools.SAMProgramRecord;
import net.sf.samtools.SAMRecord;
import net.sf.samtools.SAMTag;
import net.sf.samtools.SAMUtils;
import net.sf.samtools.util.SequenceUtil;

import org.broadinstitute.sting.commandline.Argument;
import org.broadinstitute.sting.commandline.ArgumentCollection;
import org.broadinstitute.sting.commandline.Hidden;
import org.broadinstitute.sting.commandline.Input;
import org.broadinstitute.sting.commandline.Output;
import org.broadinstitute.sting.gatk.contexts.ReferenceContext;
import org.broadinstitute.sting.gatk.io.StingSAMFileWriter;
import org.broadinstitute.sting.gatk.refdata.ReadMetaDataTracker;
import org.broadinstitute.sting.gatk.walkers.DataSource;
import org.broadinstitute.sting.gatk.walkers.ReadWalker;
import org.broadinstitute.sting.gatk.walkers.Reference;
import org.broadinstitute.sting.gatk.walkers.Requires;
import org.broadinstitute.sting.gatk.walkers.WalkerName;
import org.broadinstitute.sting.gatk.walkers.Window;
import org.broadinstitute.sting.gatk.walkers.recalibration.Covariate;
import org.broadinstitute.sting.gatk.walkers.recalibration.RecalDataManager;
import org.broadinstitute.sting.gatk.walkers.recalibration.RecalDatum;
import org.broadinstitute.sting.gatk.walkers.recalibration.RecalibrationArgumentCollection;
import org.broadinstitute.sting.utils.QualityUtils;
import org.broadinstitute.sting.utils.Utils;
import org.broadinstitute.sting.utils.classloader.PluginManager;
import org.broadinstitute.sting.utils.collections.NestedHashMap;
import org.broadinstitute.sting.utils.exceptions.DynamicClassResolutionException;
import org.broadinstitute.sting.utils.exceptions.UserException;
import org.broadinstitute.sting.utils.sam.GATKSAMRecord;
import org.broadinstitute.sting.utils.text.TextFormattingUtils;
import org.broadinstitute.sting.utils.text.XReadLines;

import edu.usc.epigenome.uecgatk.bissnp.bisulfiteindels.BisBAQ;
import edu.usc.epigenome.uecgatk.bissnp.bisulfiteindels.BisBAQMode;

/**
 * @author yaping
 * @contact lyping1986@gmail.com
 * @time Apr 13, 2012 6:48:05 PM
 * 
 */

@BisBAQMode(QualityMode = BisBAQ.QualityMode.ADD_TAG, ApplicationTime = BisBAQ.ApplicationTime.ON_OUTPUT)
@WalkerName("BisulfiteTableRecalibration")
@Requires({ DataSource.READS, DataSource.REFERENCE, DataSource.REFERENCE_BASES })
@Reference(window = @Window(start = -500, stop = 500))
// This walker requires -I input.bam, it also requires -R reference.fasta
public class BisulfiteTableRecalibrationWalker extends ReadWalker<SAMRecord, SAMFileWriter> {

	public static final Pattern COMMENT_PATTERN = Pattern.compile("^#.*");

	public static final Pattern COVARIATE_PATTERN = Pattern.compile("^ReadGroup,QualityScore,.*");

	public static final String EOF_MARKER = "EOF";
	public static final Pattern OLD_RECALIBRATOR_HEADER = Pattern.compile("^rg,.*");

	public static final String PROGRAM_RECORD_NAME = "BisSNP BisulfiteTableRecalibration";

	// ///////////////////////////
	// Command Line Arguments
	// ///////////////////////////
	/**
	 * After the header, data records occur one per line until the end of the file. The first
	 * several items on a line are the values of the individual covariates and will change depending
	 * on which covariates were specified at runtime. The last three items are the data- that is,
	 * number of observations for this combination of covariates, number of reference mismatches,
	 * and the raw empirical quality score calculated by phred-scaling the mismatch rate.
	 */
	@Input(fullName = "recal_file", shortName = "recalFile", required = true, doc = "Filename for the input covariates table recalibration .csv file")
	public File RECAL_FILE = null;

	// ///////////////////////////
	// Private Member Variables
	// ///////////////////////////
	private RecalDataManager dataManager; // Holds the data HashMap, mostly used
											// by TableRecalibrationWalker to
											// create collapsed data hashmaps

	/**
	 * By default TableRecalibration emits the OQ field -- so you can go back and look at the
	 * original quality scores, rerun the system using the OQ flags, etc, on the output BAM files;
	 * to turn off emission of the OQ field use this flag.
	 */
	@Argument(fullName = "doNotWriteOriginalQuals", shortName = "noOQs", required = false, doc = "If true, we will not write the original quality (OQ) tag for each read")
	private boolean DO_NOT_WRITE_OQ = false;

	/**
	 * Combinations of covariates in which there are zero mismatches technically have infinite
	 * quality. We get around this situation by capping at the specified value. We've found that Q40
	 * is too low when using a more completely database of known variation like dbSNP build 132 or
	 * later.
	 */
	@Argument(fullName = "max_quality_score", shortName = "maxQ", required = false, doc = "The integer value at which to cap the quality scores")
	private int MAX_QUALITY_SCORE = 50;
	// ///////////////////////////
	// Debugging-only Arguments
	// ///////////////////////////
	@Hidden
	@Argument(fullName = "no_pg_tag", shortName = "noPG", required = false, doc = "Don't output the usual PG tag in the recalibrated bam file header. FOR DEBUGGING PURPOSES ONLY. This option is required in order to pass integration tests.")
	private boolean NO_PG_TAG = false;
	private long numReadsWithMalformedColorSpace = 0;

	/**
	 * A new bam file in which the quality scores in each read have been recalibrated. The alignment
	 * of the reads is left untouched.
	 */
	@Output(doc = "The output recalibrated BAM file", required = true)
	private StingSAMFileWriter OUTPUT_BAM = null;
	/**
	 * TableRacalibration accepts a --preserve_qscores_less_than / -pQ <Q>flag that instructs
	 * TableRecalibration to not modify quality scores less than <Q>but rather just write them out
	 * unmodified in the recalibrated BAM file. This is useful because Solexa writes Q2 and Q3 bases
	 * when the machine has really gone wrong. This would be fine in and of itself, but when you
	 * select a subset of these reads based on their ability to align to the reference and their
	 * dinucleotide effect, your Q2 and Q3 bins can be elevated to Q8 or Q10, leading to issues
	 * downstream. With the default value of 5, all Q0-Q4 bases are unmodified during recalibration,
	 * so they don't get inappropriately evaluated.
	 */
	@Argument(fullName = "preserve_qscores_less_than", shortName = "pQ", doc = "Bases with quality scores less than this threshold won't be recalibrated. In general it's unsafe to change qualities scores below < 5, since base callers use these values to indicate random or bad bases", required = false)
	private int PRESERVE_QSCORES_LESS_THAN = 5;
	// ///////////////////////////
	// Optimization
	// ///////////////////////////
	private NestedHashMap qualityScoreByFullCovariateKey = new NestedHashMap();
	// ///////////////////////////
	// Shared Arguments
	// ///////////////////////////
	@ArgumentCollection
	private RecalibrationArgumentCollection RAC = new RecalibrationArgumentCollection();
	private final ArrayList<Covariate> requestedCovariates = new ArrayList<Covariate>();
	@Hidden
	@Argument(fullName = "fail_with_no_eof_marker", shortName = "requireEOF", required = false, doc = "If no EOF marker is present in the covariates file, exit the program with an exception.")
	private boolean REQUIRE_EOF = false;
	@Hidden
	@Argument(fullName = "skipUQUpdate", shortName = "skipUQUpdate", required = false, doc = "If true, we will skip the UQ updating step for each read, speeding up the calculations")
	private boolean skipUQUpdate = false;

	/**
	 * By default TableRecalibration applies a Yates' correction to account for overfitting when it
	 * calculates the empirical quality score, in particular, ( # mismatches + 1 ) / ( #
	 * observations + 1 ). TableRecalibration accepts a --smoothing / -sm <int> argument which sets
	 * how many unobserved counts to add to every bin. Use --smoothing 0 to turn off all smoothing
	 * or, for example, --smoothing 15 for a large amount of smoothing.
	 */
	@Argument(fullName = "smoothing", shortName = "sm", required = false, doc = "Number of imaginary counts to add to each bin in order to smooth out bins with few data points")
	private int SMOOTHING = 1;

	// ---------------------------------------------------------------------------------------------------------------
	//
	// initialize
	//
	// ---------------------------------------------------------------------------------------------------------------

	/**
	 * Read in the recalibration table input file. Parse the list of covariate classes used during
	 * CovariateCounterWalker. Parse the CSV data and populate the hashmap.
	 */
	@Override
	public void initialize() {

		if (RAC.FORCE_PLATFORM != null) {
			RAC.DEFAULT_PLATFORM = RAC.FORCE_PLATFORM;
		}

		// Get a list of all available covariates
		final List<Class<? extends Covariate>> classes = new PluginManager<Covariate>(Covariate.class).getPlugins();

		int lineNumber = 0;
		boolean foundAllCovariates = false;

		// Read in the data from the csv file and populate the data map and
		// covariates list
		logger.info("Reading in the data from input csv file...");

		boolean sawEOF = false;
		try {
			for (String line : new XReadLines(RECAL_FILE)) {
				lineNumber++;
				if (EOF_MARKER.equals(line)) {
					sawEOF = true;
				} else if (COMMENT_PATTERN.matcher(line).matches() || OLD_RECALIBRATOR_HEADER.matcher(line).matches()) {
					; // Skip over the comment lines, (which start with '#')
				}
				// Read in the covariates that were used from the input file
				else if (COVARIATE_PATTERN.matcher(line).matches()) {
					if (foundAllCovariates) {
						throw new UserException.MalformedFile(RECAL_FILE, "Malformed input recalibration file. Found covariate names intermingled with data in file: " + RECAL_FILE);
					} else { // Found the covariate list in input file, loop
								// through all of them and instantiate them
						String[] vals = line.split(",");
						for (int iii = 0; iii < vals.length - 3; iii++) {
							boolean foundClass = false;
							for (Class<?> covClass : classes) {

								if ((vals[iii] + "Covariate").equalsIgnoreCase(covClass.getSimpleName())) {
									foundClass = true;
									try {
										Covariate covariate = (Covariate) covClass.newInstance();
										requestedCovariates.add(covariate);
									} catch (Exception e) {
										throw new DynamicClassResolutionException(covClass, e);
									}

								}
							}

							if (!foundClass) {
								throw new UserException.MalformedFile(RECAL_FILE, "Malformed input recalibration file. The requested covariate type (" + (vals[iii] + "Covariate")
										+ ") isn't a valid covariate option.");
							}
						}
					}

				} else { // Found a line of data
					if (!foundAllCovariates) {
						foundAllCovariates = true;

						// At this point all the covariates should have been
						// found and initialized
						if (requestedCovariates.size() < 2) {
							throw new UserException.MalformedFile(RECAL_FILE, "Malformed input recalibration csv file. Covariate names can't be found in file: " + RECAL_FILE);
						}

						final boolean createCollapsedTables = true;

						// Initialize any covariate member variables using the
						// shared argument collection
						for (Covariate cov : requestedCovariates) {
							cov.initialize(RAC);

						}
						// Initialize the data hashMaps
						dataManager = new RecalDataManager(createCollapsedTables, requestedCovariates.size());

					}
					addCSVData(RECAL_FILE, line); // Parse the line and add the
													// data to the HashMap
				}
			}

		} catch (FileNotFoundException e) {
			throw new UserException.CouldNotReadInputFile(RECAL_FILE, "Can not find input file", e);
		} catch (NumberFormatException e) {
			throw new UserException.MalformedFile(RECAL_FILE, "Error parsing recalibration data at line " + lineNumber
					+ ". Perhaps your table was generated by an older version of CovariateCounterWalker.");
		}
		logger.info("...done!");

		if (!sawEOF) {
			final String errorMessage = "No EOF marker was present in the recal covariates table; this could mean that the file is corrupted or was generated with an old version of the CountCovariates tool.";
			if (REQUIRE_EOF)
				throw new UserException.MalformedFile(RECAL_FILE, errorMessage);
			logger.warn(errorMessage);
		}

		logger.info("The covariates being used here: ");
		for (Covariate cov : requestedCovariates) {
			logger.info("\t" + cov.getClass().getSimpleName());
		}

		if (dataManager == null) {
			throw new UserException.MalformedFile(RECAL_FILE, "Can't initialize the data manager. Perhaps the recal csv file contains no data?");
		}

		// Create the tables of empirical quality scores that will be used in
		// the sequential calculation
		logger.info("Generating tables of empirical qualities for use in sequential calculation...");
		dataManager.generateEmpiricalQualities(SMOOTHING, MAX_QUALITY_SCORE);
		logger.info("...done!");

		// Take the header of the input SAM file and tweak it by adding in a new
		// programRecord with the version number and list of covariates that
		// were used
		final SAMFileHeader header = getToolkit().getSAMFileHeader().clone();
		if (!NO_PG_TAG) {
			final SAMProgramRecord programRecord = new SAMProgramRecord(PROGRAM_RECORD_NAME);
			final ResourceBundle headerInfo = TextFormattingUtils.loadResourceBundle("StingText");
			try {
				final String version = headerInfo.getString("org.broadinstitute.sting.gatk.version");
				programRecord.setProgramVersion(version);
			} catch (MissingResourceException e) {
			}

			StringBuffer sb = new StringBuffer();
			sb.append(getToolkit().createApproximateCommandLineArgumentString(getToolkit(), this));
			sb.append(" Covariates=[");
			for (Covariate cov : requestedCovariates) {
				sb.append(cov.getClass().getSimpleName());
				sb.append(", ");
			}
			sb.setCharAt(sb.length() - 2, ']');
			sb.setCharAt(sb.length() - 1, ' ');
			programRecord.setCommandLine(sb.toString());

			List<SAMProgramRecord> oldRecords = header.getProgramRecords();
			List<SAMProgramRecord> newRecords = new ArrayList<SAMProgramRecord>(oldRecords.size() + 1);
			for (SAMProgramRecord record : oldRecords) {
				if (!record.getId().startsWith(PROGRAM_RECORD_NAME))
					newRecords.add(record);
			}
			newRecords.add(programRecord);
			header.setProgramRecords(newRecords);

			// Write out the new header
			OUTPUT_BAM.writeHeader(header);
		}
	}

	/**
	 * For each base in the read calculate a new recalibrated quality score and replace the quality
	 * scores in the read
	 * 
	 * @param refBases
	 *            References bases over the length of the read
	 * @param read
	 *            The read to be recalibrated
	 * @return The read with quality scores replaced
	 */
	@Override
	public SAMRecord map(ReferenceContext refBases, GATKSAMRecord read, ReadMetaDataTracker metaDataTracker) {

		if (read.getReadLength() == 0) { // Some reads have '*' as the SEQ field
											// and samtools returns length zero.
											// We don't touch these reads.
			return read;
		}

		RecalDataManager.parseSAMRecord(read, RAC);

		byte[] originalQuals = read.getBaseQualities();
		final byte[] recalQuals = originalQuals.clone();

		final String platform = read.getReadGroup().getPlatform();
		if (platform.toUpperCase().contains("SOLID") && !(RAC.SOLID_RECAL_MODE == BisulfiteRecalDataManager.SOLID_RECAL_MODE.DO_NOTHING)) {
			if (!(RAC.SOLID_NOCALL_STRATEGY == BisulfiteRecalDataManager.SOLID_NOCALL_STRATEGY.THROW_EXCEPTION)) {
				final boolean badColor = RecalDataManager.checkNoCallColorSpace(read);
				if (badColor) {
					numReadsWithMalformedColorSpace++;
					if (RAC.SOLID_NOCALL_STRATEGY == BisulfiteRecalDataManager.SOLID_NOCALL_STRATEGY.LEAVE_READ_UNRECALIBRATED) {
						return read; // can't recalibrate a SOLiD read with no
										// calls in the color space, and the
										// user wants to skip over them
					} else if (RAC.SOLID_NOCALL_STRATEGY == BisulfiteRecalDataManager.SOLID_NOCALL_STRATEGY.PURGE_READ) {
						read.setReadFailsVendorQualityCheckFlag(true);
						return read;
					}
				}
			}
			originalQuals = RecalDataManager.calcColorSpace(read, originalQuals, RAC.SOLID_RECAL_MODE, refBases == null ? null : refBases.getBases());
		}

		// compute all covariate values for this read
		final Comparable[][] covariateValues_offset_x_covar = BisulfiteRecalDataManager.computeCovariates(read, requestedCovariates, refBases);

		// For each base in the read
		for (int offset = 0; offset < read.getReadLength(); offset++) {

			final Object[] fullCovariateKey = covariateValues_offset_x_covar[offset];

			Byte qualityScore = (Byte) qualityScoreByFullCovariateKey.get(fullCovariateKey);
			if (qualityScore == null) {
				qualityScore = performSequentialQualityCalculation(fullCovariateKey);
				qualityScoreByFullCovariateKey.put(qualityScore, fullCovariateKey);
			}

			recalQuals[offset] = qualityScore;
		}

		preserveQScores(originalQuals, recalQuals); // Overwrite the work done
													// if original quality score
													// is too low

		read.setBaseQualities(recalQuals); // Overwrite old qualities with new
											// recalibrated qualities
		if (!DO_NOT_WRITE_OQ && read.getAttribute(RecalDataManager.ORIGINAL_QUAL_ATTRIBUTE_TAG) == null) {
			read.setAttribute(RecalDataManager.ORIGINAL_QUAL_ATTRIBUTE_TAG, SAMUtils.phredToFastq(originalQuals));
		}

		if (!skipUQUpdate && refBases != null && read.getAttribute(SAMTag.UQ.name()) != null) {
			read.setAttribute(SAMTag.UQ.name(), SequenceUtil.sumQualitiesOfMismatches(read, refBases.getBases(), read.getAlignmentStart() - 1, false));
		}

		if (RAC.SOLID_RECAL_MODE == RecalDataManager.SOLID_RECAL_MODE.SET_Q_ZERO_BASE_N && refBases != null && read.getAttribute(SAMTag.NM.name()) != null) {
			read.setAttribute(SAMTag.NM.name(), SequenceUtil.calculateSamNmTag(read, refBases.getBases(), read.getAlignmentStart() - 1, false));
		}

		return read;
	}

	// ---------------------------------------------------------------------------------------------------------------
	//
	// map
	//
	// ---------------------------------------------------------------------------------------------------------------

	/**
	 * Do nothing
	 * 
	 * @param output
	 *            The SAMFileWriter that outputs the bam file
	 */
	@Override
	public void onTraversalDone(SAMFileWriter output) {
		if (numReadsWithMalformedColorSpace != 0) {
			if (RAC.SOLID_NOCALL_STRATEGY == RecalDataManager.SOLID_NOCALL_STRATEGY.LEAVE_READ_UNRECALIBRATED) {
				Utils.warnUser("Discovered " + numReadsWithMalformedColorSpace
						+ " SOLiD reads with no calls in the color space. Unfortunately these reads cannot be recalibrated with this recalibration algorithm "
						+ "because we use reference mismatch rate as the only indication of a base's true quality. These reads have had reference bases inserted as a way of correcting "
						+ "for color space misalignments and there is now no way of knowing how often it mismatches the reference and therefore no way to recalibrate the quality score. "
						+ "These reads remain in the output bam file but haven't been corrected for reference bias. !!! USE AT YOUR OWN RISK !!!");
			} else if (RAC.SOLID_NOCALL_STRATEGY == RecalDataManager.SOLID_NOCALL_STRATEGY.PURGE_READ) {
				Utils.warnUser("Discovered " + numReadsWithMalformedColorSpace
						+ " SOLiD reads with no calls in the color space. Unfortunately these reads cannot be recalibrated with this recalibration algorithm "
						+ "because we use reference mismatch rate as the only indication of a base's true quality. These reads have had reference bases inserted as a way of correcting "
						+ "for color space misalignments and there is now no way of knowing how often it mismatches the reference and therefore no way to recalibrate the quality score. "
						+ "These reads were completely removed from the output bam file.");

			}
		}
	}

	/**
	 * Output each read to disk
	 * 
	 * @param read
	 *            The read to output
	 * @param output
	 *            The FileWriter to write the read to
	 * @return The FileWriter
	 */
	@Override
	public SAMFileWriter reduce(SAMRecord read, SAMFileWriter output) {
		if (output != null) {
			output.addAlignment(read);
		}
		return output;
	}

	/**
	 * Start the reduce with a handle to the output bam file
	 * 
	 * @return A FileWriter pointing to a new bam file
	 */
	@Override
	public SAMFileWriter reduceInit() {
		return OUTPUT_BAM;
	}

	// ---------------------------------------------------------------------------------------------------------------
	//
	// reduce
	//
	// ---------------------------------------------------------------------------------------------------------------

	/**
	 * For each covariate read in a value and parse it. Associate those values with the data itself
	 * (num observation and num mismatches)
	 * 
	 * @param line
	 *            A line of CSV data read from the recalibration table data file
	 */
	private void addCSVData(final File file, final String line) {
		final String[] vals = line.split(",");

		// Check if the data line is malformed, for example if the read group
		// string contains a comma then it won't be parsed correctly
		if (vals.length != requestedCovariates.size() + 3) { // +3 because of
																// nObservations,
																// nMismatch,
																// and
																// Qempirical
			throw new UserException.MalformedFile(file, "Malformed input recalibration file. Found data line with too many fields: " + line
					+ " --Perhaps the read group string contains a comma and isn't being parsed correctly.");
		}

		final Object[] key = new Object[requestedCovariates.size()];
		Covariate cov;
		int iii;
		for (iii = 0; iii < requestedCovariates.size(); iii++) {
			cov = requestedCovariates.get(iii);
			if (cov instanceof BisulfiteDinucCovariate) {
				key[iii] = ((BisulfiteDinucCovariate) cov).getValueBisulfite(vals[iii]);
			} else {
				key[iii] = cov.getValue(vals[iii]);
			}

		}

		// Create a new datum using the number of observations, number of
		// mismatches, and reported quality score
		final RecalDatum datum = new RecalDatum(Long.parseLong(vals[iii]), Long.parseLong(vals[iii + 1]), Double.parseDouble(vals[1]), 0.0);
		// Add that datum to all the collapsed tables which will be used in the
		// sequential calculation
		dataManager.addToAllTables(key, datum, PRESERVE_QSCORES_LESS_THAN);
	}

	/**
	 * Implements a serial recalibration of the reads using the combinational table. First, we
	 * perform a positional recalibration, and then a subsequent dinuc correction.
	 * 
	 * Given the full recalibration table, we perform the following preprocessing steps:
	 * 
	 * - calculate the global quality score shift across all data [DeltaQ] - calculate for each of
	 * cycle and dinuc the shift of the quality scores relative to the global shift -- i.e.,
	 * DeltaQ(dinuc) = Sum(pos) Sum(Qual) Qempirical(pos, qual, dinuc) - Qreported(pos, qual, dinuc)
	 * / Npos * Nqual - The final shift equation is:
	 * 
	 * Qrecal = Qreported + DeltaQ + DeltaQ(pos) + DeltaQ(dinuc) + DeltaQ( ... any other covariate
	 * ... )
	 * 
	 * @param key
	 *            The list of Comparables that were calculated from the covariates
	 * @return A recalibrated quality score as a byte
	 */
	private byte performSequentialQualityCalculation(final Object... key) {

		final byte qualFromRead = (byte) Integer.parseInt(key[1].toString());
		final Object[] readGroupCollapsedKey = new Object[1];
		final Object[] qualityScoreCollapsedKey = new Object[2];
		final Object[] covariateCollapsedKey = new Object[3];

		// The global quality shift (over the read group only)
		readGroupCollapsedKey[0] = key[0];
		final RecalDatum globalRecalDatum = ((RecalDatum) dataManager.getCollapsedTable(0).get(readGroupCollapsedKey));
		double globalDeltaQ = 0.0;
		if (globalRecalDatum != null) {
			final double globalDeltaQEmpirical = globalRecalDatum.getEmpiricalQuality();
			final double aggregrateQReported = globalRecalDatum.getEstimatedQReported();
			globalDeltaQ = globalDeltaQEmpirical - aggregrateQReported;
		}

		// The shift in quality between reported and empirical
		qualityScoreCollapsedKey[0] = key[0];
		qualityScoreCollapsedKey[1] = key[1];
		final RecalDatum qReportedRecalDatum = ((RecalDatum) dataManager.getCollapsedTable(1).get(qualityScoreCollapsedKey));
		double deltaQReported = 0.0;
		if (qReportedRecalDatum != null) {
			final double deltaQReportedEmpirical = qReportedRecalDatum.getEmpiricalQuality();
			deltaQReported = deltaQReportedEmpirical - qualFromRead - globalDeltaQ;
		}

		// The shift in quality due to each covariate by itself in turn
		double deltaQCovariates = 0.0;
		double deltaQCovariateEmpirical;
		covariateCollapsedKey[0] = key[0];
		covariateCollapsedKey[1] = key[1];
		for (int iii = 2; iii < key.length; iii++) {
			covariateCollapsedKey[2] = key[iii]; // The given covariate
			final RecalDatum covariateRecalDatum = ((RecalDatum) dataManager.getCollapsedTable(iii).get(covariateCollapsedKey));
			if (covariateRecalDatum != null) {
				deltaQCovariateEmpirical = covariateRecalDatum.getEmpiricalQuality();
				deltaQCovariates += (deltaQCovariateEmpirical - qualFromRead - (globalDeltaQ + deltaQReported));
			}
		}

		final double newQuality = qualFromRead + globalDeltaQ + deltaQReported + deltaQCovariates;
		return QualityUtils.boundQual((int) Math.round(newQuality), (byte) MAX_QUALITY_SCORE);

	}

	/**
	 * Loop over the list of qualities and overwrite the newly recalibrated score to be the original
	 * score if it was less than some threshold
	 * 
	 * @param originalQuals
	 *            The list of original base quality scores
	 * @param recalQuals
	 *            A list of the new recalibrated quality scores
	 */
	private void preserveQScores(final byte[] originalQuals, final byte[] recalQuals) {
		for (int iii = 0; iii < recalQuals.length; iii++) {
			if (originalQuals[iii] < PRESERVE_QSCORES_LESS_THAN) {
				recalQuals[iii] = originalQuals[iii];
			}
		}
	}
}
