# Supplementary material for: Bis-SNP: Combined DNA methylation and SNP calling for Bisulfite-seq data
Source: Genome Biol. 2012 Jul 11;13(7):R61. doi: 10.1186/gb-2012-13-7-r61 (PMC3491382; doi:10.1186/gb-2012-13-7-r61)
Supplement: Additional file 4 — Bis-SNP source code. We suggest that the user download the most recent version of these files directly from [37]. [file gb-2012-13-7-r61-S4.GZ › ./Additional_File_4/src/edu/usc/epigenome/uecgatk/bissnp/bisulfiterecalibration/RequiredCovariate.java]

/**
 * 
 */
package edu.usc.epigenome.uecgatk.bissnp.bisulfiterecalibration;

import org.broadinstitute.sting.gatk.walkers.recalibration.Covariate;

/**
 * @author yaping
 * @contact lyping1986@gmail.com
 * @time Apr 12, 2012 12:12:50 PM
 * 
 */
public interface RequiredCovariate extends Covariate {

}
