# Supplementary material for: Bis-SNP: Combined DNA methylation and SNP calling for Bisulfite-seq data
Source: Genome Biol. 2012 Jul 11;13(7):R61. doi: 10.1186/gb-2012-13-7-r61 (PMC3491382; doi:10.1186/gb-2012-13-7-r61)
Supplement: Additional file 4 — Bis-SNP source code. We suggest that the user download the most recent version of these files directly from [37]. [file gb-2012-13-7-r61-S4.GZ › ./Additional_File_4/src/edu/usc/epigenome/uecgatk/bissnp/bisulfiteindels/BisBAQ.java]

/**
 * basically, it is just a copy from GATK. but have a few adaptations to bisulfite-seq. add 6th
 * state, which is X in bisulfite space when reference is C, base is T..
 */
package edu.usc.epigenome.uecgatk.bissnp.bisulfiteindels;

import net.sf.picard.reference.IndexedFastaSequenceFile;
import net.sf.picard.reference.ReferenceSequence;
import net.sf.samtools.CigarElement;
import net.sf.samtools.CigarOperator;
import net.sf.samtools.SAMRecord;
import net.sf.samtools.SAMUtils;

import org.broadinstitute.sting.utils.BaseUtils;
import org.broadinstitute.sting.utils.baq.BAQ;
import org.broadinstitute.sting.utils.collections.Pair;
import org.broadinstitute.sting.utils.exceptions.ReviewedStingException;
import org.broadinstitute.sting.utils.exceptions.UserException;
import org.broadinstitute.sting.utils.sam.ReadUtils;

/**
 * @author yaping
 * @contact lyping1986@gmail.com
 * @time May 4, 2012 5:40:19 PM
 * 
 */
public class BisBAQ extends BAQ {
	public static final String BAQ_TAG = "BQ";

	// Phred scaled now (changed 1/10/2011)
	public static double DEFAULT_GOP = 40;

	private static boolean DEBUG = false;
	private final static double EI = 0.25;

	private final static double EM = 0.25; // changes 1

	private static double[] qual2prob = new double[256];

	public double cd = -1; // gap open probability [1e-3]
	private int cb = 7; // band width [7]
	private double ce = 0.1; // gap extension probability [0.1]
	private double[][][] EPSILONS = new double[256][256][SAMUtils.MAX_PHRED_SCORE + 1];

	private boolean includeClippedBases = false;

	/**
	 * Any bases with Q < MIN_BASE_QUAL are raised up to this base quality
	 */
	private byte minBaseQual = 4;

	static {
		for (int i = 0; i < 256; ++i)
			qual2prob[i] = Math.pow(10, -i / 10.);
	}

	/**
	 * Use defaults for everything
	 */
	public BisBAQ() {
		cd = convertFromPhredScale(DEFAULT_GOP);
		initializeCachedData();
	}

	/**
	 * Create a new HmmGlocal object with specified parameters
	 * 
	 * @param d
	 *            gap open prob (not phred scaled!).
	 * @param e
	 *            gap extension prob.
	 * @param b
	 *            band width
	 * @param minBaseQual
	 *            All bases with Q < minBaseQual are up'd to this value
	 */
	public BisBAQ(final double d, final double e, final int b, final byte minBaseQual, boolean includeClippedBases) {
		cd = d;
		ce = e;
		cb = b;
		this.minBaseQual = minBaseQual;
		this.includeClippedBases = includeClippedBases;
		initializeCachedData();
	}

	public static void addBAQTag(SAMRecord read, byte[] baq) {
		read.setAttribute(BAQ_TAG, encodeBQTag(read, baq));
	}

	/**
	 * Returns a new qual array for read that includes the BAQ adjustment. Does not support
	 * on-the-fly BAQ calculation
	 * 
	 * @param read
	 *            the SAMRecord to operate on
	 * @param overwriteOriginalQuals
	 *            If true, we replace the original qualities scores in the read with their BAQ'd
	 *            version
	 * @param useRawQualsIfNoBAQTag
	 *            If useRawQualsIfNoBAQTag is true, then if there's no BAQ annotation we just use
	 *            the raw quality scores. Throws IllegalStateException is false and no BAQ tag is
	 *            present
	 * @return
	 */
	public static byte[] calcBAQFromTag(SAMRecord read, boolean overwriteOriginalQuals, boolean useRawQualsIfNoBAQTag) {
		byte[] rawQuals = read.getBaseQualities();
		byte[] newQuals = rawQuals;
		byte[] baq = getBAQTag(read);

		if (baq != null) {
			// Offset to base alignment quality (BAQ), of the same length as the
			// read sequence.
			// At the i-th read base, BAQi = Qi - (BQi - 64) where Qi is the
			// i-th base quality.
			newQuals = overwriteOriginalQuals ? rawQuals : new byte[rawQuals.length];
			for (int i = 0; i < rawQuals.length; i++) {
				int rawQual = rawQuals[i];
				int baq_delta = baq[i] - 64;
				int newval = rawQual - baq_delta;
				if (newval < 0)
					throw new UserException.MalformedBAM(read, "BAQ tag error: the BAQ value is larger than the base quality");
				newQuals[i] = (byte) newval;
			}
		} else if (!useRawQualsIfNoBAQTag) {
			throw new IllegalStateException("Required BAQ tag to be present, but none was on read " + read.getReadName());
		}

		return newQuals;
	}

	/**
	 * Returns the BAQ adjusted quality score for this read at this offset. Does not support
	 * on-the-fly BAQ calculation
	 * 
	 * @param read
	 *            the SAMRecord to operate on
	 * @param offset
	 *            the offset of operate on
	 * @param useRawQualsIfNoBAQTag
	 *            If useRawQualsIfNoBAQTag is true, then if there's no BAQ annotation we just use
	 *            the raw quality scores. Throws IllegalStateException is false and no BAQ tag is
	 *            present
	 * @return
	 */
	public static byte calcBAQFromTag(SAMRecord read, int offset, boolean useRawQualsIfNoBAQTag) {
		byte rawQual = read.getBaseQualities()[offset];
		byte newQual = rawQual;
		byte[] baq = getBAQTag(read);

		if (baq != null) {
			// Offset to base alignment quality (BAQ), of the same length as the
			// read sequence.
			// At the i-th read base, BAQi = Qi - (BQi - 64) where Qi is the
			// i-th base quality.
			int baq_delta = baq[offset] - 64;
			int newval = rawQual - baq_delta;
			if (newval < 0)
				throw new UserException.MalformedBAM(read, "BAQ tag error: the BAQ value is larger than the base quality");
			newQual = (byte) newval;

		} else if (!useRawQualsIfNoBAQTag) {
			throw new IllegalStateException("Required BAQ tag to be present, but none was on read " + read.getReadName());
		}

		return newQual;
	}

	public static String encodeBQTag(SAMRecord read, byte[] baq) {
		// Offset to base alignment quality (BAQ), of the same length as the
		// read sequence.
		// At the i-th read base, BAQi = Qi - (BQi - 64) where Qi is the i-th
		// base quality.
		// so BQi = Qi - BAQi + 64
		byte[] bqTag = new byte[baq.length];
		for (int i = 0; i < bqTag.length; i++) {
			int bq = read.getBaseQualities()[i] + 64;
			int baq_i = baq[i];
			int tag = bq - baq_i;
			if (tag < 0)
				throw new ReviewedStingException("BAQ tag calculation error.  BAQ value above base quality at " + read);
			bqTag[i] = (byte) tag;
		}
		return new String(bqTag);
	}

	/**
	 * Get the BAQ attribute from the tag in read. Returns null if no BAQ tag is present.
	 * 
	 * @param read
	 * @return
	 */
	public static byte[] getBAQTag(SAMRecord read) {
		String s = read.getStringAttribute(BAQ_TAG);
		return s != null ? s.getBytes() : null;
	}

	/**
	 * Returns true if the read has a BAQ tag, or false otherwise
	 * 
	 * @param read
	 * @return
	 */
	public static boolean hasBAQTag(SAMRecord read) {
		return read.getStringAttribute(BAQ_TAG) != null;
	}

	/** decode the bit encoded state array values */
	public static int stateAlignedPosition(int state) {
		return state >> 2;
	}

	/** decode the bit encoded state array values */
	public static boolean stateIsIndel(int state) {
		return (state & 3) != 0;
	}

	// ---------------------------------------------------------------------------------------------------------------
	//
	// Helper routines
	//
	// ---------------------------------------------------------------------------------------------------------------

	/**
	 * helper routine for hmm_glocal
	 * 
	 * @param b
	 * @param i
	 * @param k
	 * @return
	 */
	private static int set_u(final int b, final int i, final int k) {
		int x = i - b;
		x = x > 0 ? x : 0;
		return (k + 1 - x) * 3;
	}

	/**
	 * Modifies read in place so that the base quality scores are capped by the BAQ calculation.
	 * Uses the BAQ tag if present already and alwaysRecalculate is false, otherwise fires up the
	 * HMM and does the BAQ on the fly using the refReader to obtain the reference bases as needed.
	 * 
	 * @param read
	 * @param refReader
	 * @param calculationType
	 * @return BQ qualities for use, in case qmode is DONT_MODIFY
	 */
	@Override
	public byte[] baqRead(SAMRecord read, IndexedFastaSequenceFile refReader, CalculationMode calculationType, QualityMode qmode) {
		if (DEBUG)
			System.out.printf("BAQ %s read %s%n", calculationType, read.getReadName());

		byte[] BAQQuals = read.getBaseQualities(); // in general we are
													// overwriting quals, so
													// just get a pointer to
													// them
		if (calculationType == CalculationMode.OFF) { // we don't want to do
														// anything
			; // just fall though
		} else if (excludeReadFromBAQ(read)) {
			; // just fall through
		} else {
			if (calculationType == CalculationMode.RECALCULATE || !hasBAQTag(read)) {
				if (DEBUG)
					System.out.printf("  Calculating BAQ on the fly%n");
				BAQCalculationResult hmmResult = calcBAQFromHMM(read, refReader);
				if (hmmResult != null) {
					switch (qmode) {
					case ADD_TAG:
						addBAQTag(read, hmmResult.bq);
						break;
					case OVERWRITE_QUALS:
						System.arraycopy(hmmResult.bq, 0, read.getBaseQualities(), 0, hmmResult.bq.length);
						break;
					case DONT_MODIFY:
						BAQQuals = hmmResult.bq;
						break;
					default:
						throw new ReviewedStingException("BUG: unexpected qmode " + qmode);
					}
				}
			} else if (qmode == QualityMode.OVERWRITE_QUALS) { // only makes
																// sense if we
																// are
																// overwriting
																// quals
				if (DEBUG)
					System.out.printf("  Taking BAQ from tag%n");
				// this overwrites the original qualities
				calcBAQFromTag(read, true, false);
			}
		}

		return BAQQuals;
	}

	public BAQCalculationResult calcBAQFromHMM(byte[] ref, byte[] query, byte[] quals, int queryStart, int queryEnd, boolean negStrand, boolean secondPair) {
		if (queryStart < 0)
			throw new ReviewedStingException("BUG: queryStart < 0: " + queryStart);
		if (queryEnd < 0)
			throw new ReviewedStingException("BUG: queryEnd < 0: " + queryEnd);
		if (queryEnd < queryStart)
			throw new ReviewedStingException("BUG: queryStart < queryEnd : " + queryStart + " end =" + queryEnd);

		// note -- assumes ref is offset from the *CLIPPED* start
		BAQCalculationResult baqResult = new BAQCalculationResult(query, quals, ref);
		int queryLen = queryEnd - queryStart;
		hmm_glocal(baqResult.refBases, baqResult.readBases, queryStart, queryLen, baqResult.rawQuals, baqResult.state, baqResult.bq, negStrand, secondPair);
		return baqResult;
	}

	// ---------------------------------------------------------------------------------------------------------------
	//
	// Actually working with the BAQ tag now
	//
	// ---------------------------------------------------------------------------------------------------------------

	// we need to pad ref by at least the bandwidth / 2 on either side
	@Override
	public BAQCalculationResult calcBAQFromHMM(SAMRecord read, byte[] ref, int refOffset) {
		// todo -- need to handle the case where the cigar sum of lengths
		// doesn't cover the whole read
		Pair<Integer, Integer> queryRange = calculateQueryRange(read);
		if (queryRange == null)
			return null; // read has Ns, or is completely clipped away

		int queryStart = queryRange.getFirst();
		int queryEnd = queryRange.getSecond();
		boolean secondPair = false;
		if (read.getReadPairedFlag()) {
			secondPair = read.getSecondOfPairFlag();
		}
		BAQCalculationResult baqResult = calcBAQFromHMM(ref, read.getReadBases(), read.getBaseQualities(), queryStart, queryEnd, read.getReadNegativeStrandFlag(), secondPair);

		// cap quals
		int readI = 0, refI = 0;
		for (CigarElement elt : read.getCigar().getCigarElements()) {
			int l = elt.getLength();
			switch (elt.getOperator()) {
			case N: // cannot handle these
				return null;
			case H:
			case P: // ignore pads and hard clips
				break;
			case S:
				refI += l; // move the reference too, in addition to I
			case I:
				// todo -- is it really the case that we want to treat I and S
				// the same?
				for (int i = readI; i < readI + l; i++)
					baqResult.bq[i] = baqResult.rawQuals[i];
				readI += l;
				break;
			case D:
				refI += l;
				break;
			case M:
				for (int i = readI; i < readI + l; i++) {
					int expectedPos = refI - refOffset + (i - readI);
					baqResult.bq[i] = capBaseByBAQ(baqResult.rawQuals[i], baqResult.bq[i], baqResult.state[i], expectedPos);
				}
				readI += l;
				refI += l;
				break;
			default:
				throw new ReviewedStingException("BUG: Unexpected CIGAR element " + elt + " in read " + read.getReadName());
			}
		}
		if (readI != read.getReadLength()) // odd cigar string
			System.arraycopy(baqResult.rawQuals, 0, baqResult.bq, 0, baqResult.bq.length);

		return baqResult;
	}

	/*
	 * public static class BAQCalculationResult { public byte[] refBases, rawQuals, readBases, bq;
	 * public int[] state;
	 * 
	 * public BAQCalculationResult(SAMRecord read, byte[] ref) { this(read.getBaseQualities(),
	 * read.getReadBases(), ref); }
	 * 
	 * public BAQCalculationResult(byte[] bases, byte[] quals, byte[] ref) { // prepares data for
	 * calculation rawQuals = quals; readBases = bases;
	 * 
	 * // now actually prepare the data structures, and fire up the hmm bq = new
	 * byte[rawQuals.length]; state = new int[rawQuals.length]; this.refBases = ref; } }
	 */
	@Override
	public BAQCalculationResult calcBAQFromHMM(SAMRecord read, IndexedFastaSequenceFile refReader) {
		// start is alignment start - band width / 2 - size of first I element,
		// if there is one. Stop is similar
		int offset = getBandWidth() / 2;
		long readStart = includeClippedBases ? read.getUnclippedStart() : read.getAlignmentStart();
		long start = Math.max(readStart - offset - ReadUtils.getFirstInsertionOffset(read), 0);
		long stop = (includeClippedBases ? read.getUnclippedEnd() : read.getAlignmentEnd()) + offset + ReadUtils.getLastInsertionOffset(read);

		if (stop > refReader.getSequenceDictionary().getSequence(read.getReferenceName()).getSequenceLength()) {
			return null;
		} else {
			// now that we have the start and stop, get the reference sequence
			// covering it
			ReferenceSequence refSeq = refReader.getSubsequenceAt(read.getReferenceName(), start, stop);
			return calcBAQFromHMM(read, refSeq.getBases(), (int) (start - readStart));
		}
	}

	@Override
	public byte capBaseByBAQ(byte oq, byte bq, int state, int expectedPos) {
		byte b;
		boolean isIndel = stateIsIndel(state);
		int pos = stateAlignedPosition(state);
		if (isIndel || pos != expectedPos) // we are an indel or we don't align
											// to our best current position
			b = minBaseQual; // just take b = minBaseQuality
		else
			b = bq < oq ? bq : oq;

		return b;
	}

	/**
	 * Returns true if we don't think this read is eligible for the BAQ calculation. Examples
	 * include non-PF reads, duplicates, or unmapped reads. Used by baqRead to determine if a read
	 * should fall through the calculation.
	 * 
	 * @param read
	 * @return
	 */
	@Override
	public boolean excludeReadFromBAQ(SAMRecord read) {
		// keeping mapped reads, regardless of pairing status, or primary
		// alignment status.
		return read.getReadUnmappedFlag() || read.getReadFailsVendorQualityCheckFlag() || read.getDuplicateReadFlag();
	}

	@Override
	public int getBandWidth() {
		return cb;
	}

	@Override
	public double getGapExtensionProb() {
		return ce;
	}

	@Override
	public double getGapOpenProb() {
		return cd;
	}

	@Override
	public byte getMinBaseQual() {
		return minBaseQual;
	}

	// ####################################################################################################
	//
	// NOTE -- THIS CODE IS SYNCHRONIZED WITH CODE IN THE SAMTOOLS REPOSITORY.
	// CHANGES TO THIS CODE SHOULD BE
	// NOTE -- PUSHED BACK TO HENG LI
	//
	// ####################################################################################################
	public int hmm_glocal(final byte[] ref, final byte[] query, int qstart, int l_query, final byte[] _iqual, int[] state, byte[] q, boolean negStrand, boolean secondPair) {
		if (ref == null)
			throw new ReviewedStingException("BUG: ref sequence is null");
		if (query == null)
			throw new ReviewedStingException("BUG: query sequence is null");
		if (_iqual == null)
			throw new ReviewedStingException("BUG: query quality vector is null");
		if (query.length != _iqual.length)
			throw new ReviewedStingException("BUG: read sequence length != qual length");
		if (l_query < 1)
			throw new ReviewedStingException("BUG: length of query sequence < 0: " + l_query);
		if (qstart < 0)
			throw new ReviewedStingException("BUG: query sequence start < 0: " + qstart);

		// if ( q != null && q.length != state.length ) throw new
		// ReviewedStingException("BUG: BAQ quality length != read sequence length");
		// if ( state != null && state.length != l_query ) throw new
		// ReviewedStingException("BUG: state length != read sequence length");

		int i, k;

		/*** initialization ***/
		// change coordinates
		int l_ref = ref.length;

		// set band width
		int bw2, bw = l_ref > l_query ? l_ref : l_query;
		if (cb < Math.abs(l_ref - l_query)) {
			bw = Math.abs(l_ref - l_query) + 3;
			// System.out.printf("SC  cb=%d, bw=%d%n", cb, bw);
		}
		if (bw > cb)
			bw = cb;
		if (bw < Math.abs(l_ref - l_query)) {
			// int bwOld = bw;
			bw = Math.abs(l_ref - l_query);
			// System.out.printf("old bw is %d, new is %d%n", bwOld, bw);
		}
		// System.out.printf("c->bw = %d, bw = %d, l_ref = %d, l_query = %d\n",
		// cb, bw, l_ref, l_query);
		bw2 = bw * 2 + 1;

		// allocate the forward and backward matrices f[][] and b[][] and the
		// scaling array s[]
		double[][] f = new double[l_query + 1][bw2 * 3 + 6];
		double[][] b = new double[l_query + 1][bw2 * 3 + 6];
		double[] s = new double[l_query + 2];

		// initialize transition probabilities
		double sM, sI, bM, bI;
		sM = sI = 1. / (2 * l_query + 2);
		bM = (1 - cd) / l_ref;
		bI = cd / l_ref; // (bM+bI)*l_ref==1

		double[] m = new double[9];
		m[0 * 3 + 0] = (1 - cd - cd) * (1 - sM);
		m[0 * 3 + 1] = m[0 * 3 + 2] = cd * (1 - sM);
		m[1 * 3 + 0] = (1 - ce) * (1 - sI);
		m[1 * 3 + 1] = ce * (1 - sI);
		m[1 * 3 + 2] = 0.;
		m[2 * 3 + 0] = 1 - ce;
		m[2 * 3 + 1] = 0.;
		m[2 * 3 + 2] = ce;

		/*** forward ***/
		// f[0]
		f[0][set_u(bw, 0, 0)] = s[0] = 1.;
		{ // f[1]
			double[] fi = f[1];
			double sum;
			int beg = 1, end = l_ref < bw + 1 ? l_ref : bw + 1, _beg, _end;
			for (k = beg, sum = 0.; k <= end; ++k) {
				int u;
				double e = calcEpsilon(ref[k - 1], query[qstart], _iqual[qstart], negStrand, secondPair);
				u = set_u(bw, 1, k);
				fi[u + 0] = e * bM;
				fi[u + 1] = EI * bI;
				sum += fi[u] + fi[u + 1];
			}
			// rescale
			s[1] = sum;
			_beg = set_u(bw, 1, beg);
			_end = set_u(bw, 1, end);
			_end += 2;
			for (k = _beg; k <= _end; ++k)
				fi[k] /= sum;
		}

		// f[2..l_query]
		for (i = 2; i <= l_query; ++i) {
			double[] fi = f[i], fi1 = f[i - 1];
			double sum;
			int beg = 1, end = l_ref, x, _beg, _end;
			byte qyi = query[qstart + i - 1];
			x = i - bw;
			beg = beg > x ? beg : x; // band start
			x = i + bw;
			end = end < x ? end : x; // band end
			for (k = beg, sum = 0.; k <= end; ++k) {
				int u, v11, v01, v10;
				double e = calcEpsilon(ref[k - 1], qyi, _iqual[qstart + i - 1], negStrand, secondPair);
				u = set_u(bw, i, k);
				v11 = set_u(bw, i - 1, k - 1);
				v10 = set_u(bw, i - 1, k);
				v01 = set_u(bw, i, k - 1);
				fi[u + 0] = e * (m[0] * fi1[v11 + 0] + m[3] * fi1[v11 + 1] + m[6] * fi1[v11 + 2]);
				fi[u + 1] = EI * (m[1] * fi1[v10 + 0] + m[4] * fi1[v10 + 1]);
				fi[u + 2] = m[2] * fi[v01 + 0] + m[8] * fi[v01 + 2];
				sum += fi[u] + fi[u + 1] + fi[u + 2];
				// System.out.println("("+i+","+k+";"+u+"): "+fi[u]+","+fi[u+1]+","+fi[u+2]);
			}
			// rescale
			s[i] = sum;
			_beg = set_u(bw, i, beg);
			_end = set_u(bw, i, end);
			_end += 2;
			for (k = _beg, sum = 1. / sum; k <= _end; ++k)
				fi[k] *= sum;
		}
		{ // f[l_query+1]
			double sum;
			for (k = 1, sum = 0.; k <= l_ref; ++k) {
				int u = set_u(bw, l_query, k);
				if (u < 3 || u >= bw2 * 3 + 3)
					continue;
				sum += f[l_query][u + 0] * sM + f[l_query][u + 1] * sI;
			}
			s[l_query + 1] = sum; // the last scaling factor
		}

		// gdbebug+
		/*
		 * double cac=0.; // undo scaling of forward probabilities to obtain plain probability of
		 * observation given model double[] su = new double[f[l_query].length]; { double sum = 0.;
		 * double[] logs = new double[s.length]; for (k=0; k < logs.length; k++) { logs[k] =
		 * Math.log10(s[k]); sum += logs[k]; } for (k=0; k < f[l_query].length; k++) su[k]=
		 * Math.log10(f[l_query][k])+ sum;
		 * 
		 * cac = MathUtils.softMax(su); } System.out.format("s:%f\n",cac); // gdebug-
		 */
		/*** backward ***/
		// b[l_query] (b[l_query+1][0]=1 and thus \tilde{b}[][]=1/s[l_query+1];
		// this is where s[l_query+1] comes from)
		for (k = 1; k <= l_ref; ++k) {
			int u = set_u(bw, l_query, k);
			double[] bi = b[l_query];
			if (u < 3 || u >= bw2 * 3 + 3)
				continue;
			bi[u + 0] = sM / s[l_query] / s[l_query + 1];
			bi[u + 1] = sI / s[l_query] / s[l_query + 1];
		}
		// b[l_query-1..1]
		for (i = l_query - 1; i >= 1; --i) {
			int beg = 1, end = l_ref, x, _beg, _end;
			double[] bi = b[i], bi1 = b[i + 1];
			double y = (i > 1) ? 1. : 0.;
			byte qyi1 = query[qstart + i];
			x = i - bw;
			beg = beg > x ? beg : x;
			x = i + bw;
			end = end < x ? end : x;
			for (k = end; k >= beg; --k) {
				int u, v11, v01, v10;
				u = set_u(bw, i, k);
				v11 = set_u(bw, i + 1, k + 1);
				v10 = set_u(bw, i + 1, k);
				v01 = set_u(bw, i, k + 1);
				double e = (k >= l_ref ? 0 : calcEpsilon(ref[k], qyi1, _iqual[qstart + i], negStrand, secondPair)) * bi1[v11];
				bi[u + 0] = e * m[0] + EI * m[1] * bi1[v10 + 1] + m[2] * bi[v01 + 2]; // bi1[v11]
																						// has been
																						// foled
																						// into e.
				bi[u + 1] = e * m[3] + EI * m[4] * bi1[v10 + 1];
				bi[u + 2] = (e * m[6] + m[8] * bi[v01 + 2]) * y;
			}
			// rescale
			_beg = set_u(bw, i, beg);
			_end = set_u(bw, i, end);
			_end += 2;
			for (k = _beg, y = 1. / s[i]; k <= _end; ++k)
				bi[k] *= y;
		}

		double pb;
		{ // b[0]
			int beg = 1, end = l_ref < bw + 1 ? l_ref : bw + 1;
			double sum = 0.;
			for (k = end; k >= beg; --k) {
				int u = set_u(bw, 1, k);
				double e = calcEpsilon(ref[k - 1], query[qstart], _iqual[qstart], negStrand, secondPair);
				if (u < 3 || u >= bw2 * 3 + 3)
					continue;
				sum += e * b[1][u + 0] * bM + EI * b[1][u + 1] * bI;
			}
			pb = b[0][set_u(bw, 0, 0)] = sum / s[0]; // if everything works as
														// is expected, pb ==
														// 1.0
		}

		/*** MAP ***/
		for (i = 1; i <= l_query; ++i) {
			double sum = 0., max = 0.;
			double[] fi = f[i], bi = b[i];
			int beg = 1, end = l_ref, x, max_k = -1;
			x = i - bw;
			beg = beg > x ? beg : x;
			x = i + bw;
			end = end < x ? end : x;
			for (k = beg; k <= end; ++k) {
				int u = set_u(bw, i, k);
				double z;
				sum += (z = fi[u + 0] * bi[u + 0]);
				if (z > max) {
					max = z;
					max_k = (k - 1) << 2 | 0;
				}
				sum += (z = fi[u + 1] * bi[u + 1]);
				if (z > max) {
					max = z;
					max_k = (k - 1) << 2 | 1;
				}
			}
			max /= sum;
			sum *= s[i]; // if everything works as is expected, sum == 1.0
			if (state != null)
				state[qstart + i - 1] = max_k;
			if (q != null) {
				k = (int) (-4.343 * Math.log(1. - max) + .499); // =
																// 10*log10(1-max)
				q[qstart + i - 1] = (byte) (k > 100 ? 99 : (k < minBaseQual ? minBaseQual : k));
			}
			// System.out.println("("+pb+","+sum+")"+" ("+(i-1)+","+(max_k>>2)+","+(max_k&3)+","+max+")");
		}

		return 0;
	}

	protected double calcEpsilon(byte ref, byte read, byte qualB, boolean negStrand, boolean secondPair) {
		if (secondPair) {
			if (negStrand) {
				if (BaseUtils.basesAreEqual(ref, BaseUtils.C) && BaseUtils.basesAreEqual(read, BaseUtils.T)) {
					read = 'x';
				}
			} else {
				if (BaseUtils.basesAreEqual(ref, BaseUtils.G) && BaseUtils.basesAreEqual(read, BaseUtils.A)) {
					read = 'X';
				}
			}
		} else {
			if (negStrand) {
				if (BaseUtils.basesAreEqual(ref, BaseUtils.G) && BaseUtils.basesAreEqual(read, BaseUtils.A)) {
					read = 'x';
				}
			} else {
				if (BaseUtils.basesAreEqual(ref, BaseUtils.C) && BaseUtils.basesAreEqual(read, BaseUtils.T)) {
					read = 'X';
				}
			}
		}

		return EPSILONS[ref][read][qualB];
	}

	/**
	 * Determine the appropriate start and stop offsets in the reads for the bases given the cigar
	 * string
	 * 
	 * @param read
	 * @return
	 */
	private final Pair<Integer, Integer> calculateQueryRange(SAMRecord read) {
		int queryStart = -1, queryStop = -1;
		int readI = 0;

		// iterate over the cigar elements to determine the start and stop of
		// the read bases for the BAQ calculation
		for (CigarElement elt : read.getCigar().getCigarElements()) {
			switch (elt.getOperator()) {
			case N:
				return null; // cannot handle these
			case H:
			case P:
			case D:
				break; // ignore pads, hard clips, and deletions
			case I:
			case S:
			case M:
				int prev = readI;
				readI += elt.getLength();
				if (includeClippedBases || elt.getOperator() != CigarOperator.S) {
					if (queryStart == -1)
						queryStart = prev;
					queryStop = readI;
				}
				// in the else case we aren't including soft clipped bases, so
				// we don't update
				// queryStart or queryStop
				break;
			default:
				throw new ReviewedStingException("BUG: Unexpected CIGAR element " + elt + " in read " + read.getReadName());
			}
		}

		if (queryStop == queryStart) {
			// this read is completely clipped away, and yet is present in the
			// file for some reason
			// usually they are flagged as non-PF, but it's possible to push
			// them through the BAM
			// System.err.printf("WARNING -- read is completely clipped away: "
			// + read.format());
			return null;
		}

		return new Pair<Integer, Integer>(queryStart, queryStop);
	}

	/*
	 * Takes a Phred Scale quality score and returns the error probability.
	 * 
	 * Quick conversion function to maintain internal structure of BAQ calculation on probability
	 * scale, but take the user entered parameter in phred-scale.
	 * 
	 * @param x phred scaled score
	 * 
	 * @return probability of incorrect base call
	 */
	private double convertFromPhredScale(double x) {
		return (Math.pow(10, (-x) / 10.));
	}

	private void initializeCachedData() {
		for (int i = 0; i < 256; i++)
			for (int j = 0; j < 256; j++)
				for (int q = 0; q <= SAMUtils.MAX_PHRED_SCORE; q++) {
					EPSILONS[i][j][q] = 1.0;
				}

		for (char b1 : "ACGTXacgtx".toCharArray()) {
			for (char b2 : "ACGTXacgtx".toCharArray()) { // changes 2
				for (int q = 0; q <= SAMUtils.MAX_PHRED_SCORE; q++) {
					double qual = qual2prob[q < minBaseQual ? minBaseQual : q];
					double e = Character.toLowerCase(b1) == Character.toLowerCase(b2) ? 1 - qual : qual * EM;
					EPSILONS[(byte) b1][(byte) b2][q] = e;
				}
			}
		}
	}
}
