# Supplementary material for: Bis-SNP: Combined DNA methylation and SNP calling for Bisulfite-seq data
Source: Genome Biol. 2012 Jul 11;13(7):R61. doi: 10.1186/gb-2012-13-7-r61 (PMC3491382; doi:10.1186/gb-2012-13-7-r61)
Supplement: Additional file 4 — Bis-SNP source code. We suggest that the user download the most recent version of these files directly from [37]. [file gb-2012-13-7-r61-S4.GZ › ./Additional_File_4/src/edu/usc/epigenome/uecgatk/bissnp/bisulfiteindels/BisBAQMode.java]

/**
 * 
 */
package edu.usc.epigenome.uecgatk.bissnp.bisulfiteindels;

import java.lang.annotation.Documented;
import java.lang.annotation.ElementType;
import java.lang.annotation.Inherited;
import java.lang.annotation.Retention;
import java.lang.annotation.RetentionPolicy;
import java.lang.annotation.Target;

/**
 * @author yaping
 * @contact lyping1986@gmail.com
 * @time May 4, 2012 6:30:41 PM
 * 
 */

@Documented
@Inherited
@Retention(RetentionPolicy.RUNTIME)
@Target(ElementType.TYPE)
public @interface BisBAQMode {
	public abstract edu.usc.epigenome.uecgatk.bissnp.bisulfiteindels.BisBAQ.ApplicationTime ApplicationTime() default edu.usc.epigenome.uecgatk.bissnp.bisulfiteindels.BisBAQ.ApplicationTime.ON_INPUT;

	public abstract edu.usc.epigenome.uecgatk.bissnp.bisulfiteindels.BisBAQ.QualityMode QualityMode() default edu.usc.epigenome.uecgatk.bissnp.bisulfiteindels.BisBAQ.QualityMode.OVERWRITE_QUALS;
}
