# Supplementary material for: Bis-SNP: Combined DNA methylation and SNP calling for Bisulfite-seq data
Source: Genome Biol. 2012 Jul 11;13(7):R61. doi: 10.1186/gb-2012-13-7-r61 (PMC3491382; doi:10.1186/gb-2012-13-7-r61)
Supplement: Additional file 4 — Bis-SNP source code. We suggest that the user download the most recent version of these files directly from [37]. [file gb-2012-13-7-r61-S4.GZ › ./Additional_File_4/src/edu/usc/epigenome/uecgatk/bissnp/bisulfiteindels/BisulfiteHaplotypeScore.java]

/**
 * 
 */
package edu.usc.epigenome.uecgatk.bissnp.bisulfiteindels;

import java.util.ArrayList;
import java.util.Arrays;
import java.util.Comparator;
import java.util.HashMap;
import java.util.LinkedHashMap;
import java.util.List;
import java.util.Map;
import java.util.PriorityQueue;

import org.broadinstitute.sting.gatk.contexts.AlignmentContext;
import org.broadinstitute.sting.gatk.contexts.AlignmentContextUtils;
import org.broadinstitute.sting.gatk.contexts.ReferenceContext;
import org.broadinstitute.sting.gatk.refdata.RefMetaDataTracker;
import org.broadinstitute.sting.gatk.walkers.annotator.interfaces.AnnotatorCompatibleWalker;
import org.broadinstitute.sting.gatk.walkers.annotator.interfaces.InfoFieldAnnotation;
import org.broadinstitute.sting.gatk.walkers.annotator.interfaces.StandardAnnotation;
import org.broadinstitute.sting.gatk.walkers.genotyper.IndelGenotypeLikelihoodsCalculationModel;
import org.broadinstitute.sting.utils.BaseUtils;
import org.broadinstitute.sting.utils.Haplotype;
import org.broadinstitute.sting.utils.MathUtils;
import org.broadinstitute.sting.utils.QualityUtils;
import org.broadinstitute.sting.utils.codecs.vcf.VCFHeaderLineType;
import org.broadinstitute.sting.utils.codecs.vcf.VCFInfoHeaderLine;
import org.broadinstitute.sting.utils.exceptions.ReviewedStingException;
import org.broadinstitute.sting.utils.pileup.PileupElement;
import org.broadinstitute.sting.utils.pileup.ReadBackedPileup;
import org.broadinstitute.sting.utils.sam.AlignmentUtils;
import org.broadinstitute.sting.utils.sam.GATKSAMRecord;
import org.broadinstitute.sting.utils.variantcontext.Allele;
import org.broadinstitute.sting.utils.variantcontext.Genotype;
import org.broadinstitute.sting.utils.variantcontext.VariantContext;

/**
 * @author yaping
 * @contact lyping1986@gmail.com
 * @time May 8, 2012 9:40:36 PM
 * 
 */

// not finished yet!!! need to get correct strand of reads!! at line 140
public class BisulfiteHaplotypeScore extends InfoFieldAnnotation implements StandardAnnotation {

	private final static boolean DEBUG = false;

	private final static int MAX_CONSENSUS_HAPLOTYPES_TO_CONSIDER = 50;
	private final static int MIN_CONTEXT_WING_SIZE = 10;
	private final static char REGEXP_WILDCARD = '.';

	@Override
	public Map<String, Object> annotate(RefMetaDataTracker tracker, AnnotatorCompatibleWalker walker, ReferenceContext ref, Map<String, AlignmentContext> stratifiedContexts, VariantContext vc) {
		if (stratifiedContexts.size() == 0) // size 0 means that call was made
											// by someone else and we have no
											// data here
			return null;

		final AlignmentContext context = AlignmentContextUtils.joinContexts(stratifiedContexts.values());

		final int contextWingSize = Math.min((ref.getWindow().size() - 1) / 2, MIN_CONTEXT_WING_SIZE);
		final int contextSize = contextWingSize * 2 + 1;

		final int locus = ref.getLocus().getStart() + (ref.getLocus().getStop() - ref.getLocus().getStart()) / 2;

		// Compute all haplotypes consistent with the current read pileup
		ReadBackedPileup pileup = null;
		if (context.hasExtendedEventPileup())
			pileup = context.getExtendedEventPileup();
		else if (context.hasBasePileup())
			pileup = context.getBasePileup();

		if (pileup == null)
			return null;

		final List<Haplotype> haplotypes = computeHaplotypes(pileup, contextSize, locus, vc, ref);

		final MathUtils.RunningAverage scoreRA = new MathUtils.RunningAverage();
		if (haplotypes != null) {
			for (final Genotype genotype : vc.getGenotypes()) {
				final AlignmentContext thisContext = stratifiedContexts.get(genotype.getSampleName());
				if (thisContext != null) {
					final ReadBackedPileup thisPileup;
					if (thisContext.hasExtendedEventPileup())
						thisPileup = thisContext.getExtendedEventPileup();
					else if (thisContext.hasBasePileup())
						thisPileup = thisContext.getBasePileup();
					else
						thisPileup = null;

					if (thisPileup != null) {
						if (vc.isSNP())

							scoreRA.add(scoreReadsAgainstHaplotypes(haplotypes, thisPileup, contextSize, locus));
						else if (vc.isIndel() || vc.isMixed()) {
							Double d = scoreIndelsAgainstHaplotypes(thisPileup);
							if (d == null)
								return null;
							scoreRA.add(d); // Taking the simple average of all
											// sample's score since the score
											// can be negative and the RMS
											// doesn't make sense
						} else
							return null;
					}
				}
			}
		}

		// annotate the score in the info field
		final Map<String, Object> map = new HashMap<String, Object>();
		map.put(getKeyNames().get(0), String.format("%.4f", scoreRA.mean()));
		return map;
	}

	@Override
	public List<VCFInfoHeaderLine> getDescriptions() {
		return Arrays.asList(new VCFInfoHeaderLine("BisulfiteHaplotypeScore", 1, VCFHeaderLineType.Float, "Consistency of the site with at most two segregating haplotypes in bisulfite space"));
	}

	@Override
	public List<String> getKeyNames() {
		return Arrays.asList("BisulfiteHaplotypeScore");
	}

	private List<Haplotype> computeHaplotypes(final ReadBackedPileup pileup, final int contextSize, final int locus, final VariantContext vc, final ReferenceContext ref) {
		// Compute all possible haplotypes consistent with current pileup

		int haplotypesToCompute = vc.getAlternateAlleles().size() + 1;

		final PriorityQueue<Haplotype> candidateHaplotypeQueue = new PriorityQueue<Haplotype>(100, new HaplotypeComparator());
		final PriorityQueue<Haplotype> consensusHaplotypeQueue = new PriorityQueue<Haplotype>(MAX_CONSENSUS_HAPLOTYPES_TO_CONSIDER, new HaplotypeComparator());

		for (final PileupElement p : pileup) {
			final Haplotype haplotypeFromRead = getHaplotypeFromRead(p, contextSize, locus);
			candidateHaplotypeQueue.add(haplotypeFromRead);
		}

		// Now that priority queue has been built with all reads at context, we
		// need to merge and find possible segregating haplotypes
		Haplotype elem;
		while ((elem = candidateHaplotypeQueue.poll()) != null) {
			boolean foundHaplotypeMatch = false;
			Haplotype lastCheckedHaplotype = null;
			for (final Haplotype haplotypeFromList : consensusHaplotypeQueue) {
				final Haplotype consensusHaplotype = getConsensusHaplotype(elem, haplotypeFromList, ref, false); // not
																													// finished
																													// yet!!!
																													// need
																													// to
																													// get
																													// correct
																													// strand
																													// of
																													// reads!!
				if (consensusHaplotype != null) {
					foundHaplotypeMatch = true;
					if (consensusHaplotype.getQualitySum() > haplotypeFromList.getQualitySum()) {
						consensusHaplotypeQueue.remove(haplotypeFromList);
						consensusHaplotypeQueue.add(consensusHaplotype);
					}
					break;
				} else {
					lastCheckedHaplotype = haplotypeFromList;
				}
			}

			if (!foundHaplotypeMatch && consensusHaplotypeQueue.size() < MAX_CONSENSUS_HAPLOTYPES_TO_CONSIDER) {
				consensusHaplotypeQueue.add(elem);
			} else if (!foundHaplotypeMatch && lastCheckedHaplotype != null && elem.getQualitySum() > lastCheckedHaplotype.getQualitySum()) {
				consensusHaplotypeQueue.remove(lastCheckedHaplotype);
				consensusHaplotypeQueue.add(elem);
			}
		}

		// Now retrieve the N most popular haplotypes
		if (consensusHaplotypeQueue.size() > 0) {
			// The consensus haplotypes are in a quality-ordered priority queue,
			// so the best haplotypes are just the ones at the front of the
			// queue
			final Haplotype haplotype1 = consensusHaplotypeQueue.poll();

			List<Haplotype> hlist = new ArrayList<Haplotype>();
			hlist.add(new Haplotype(haplotype1.getBases(), 60));

			for (int k = 1; k < haplotypesToCompute; k++) {
				Haplotype haplotype2 = consensusHaplotypeQueue.poll();
				if (haplotype2 == null) {
					haplotype2 = haplotype1;
				} // Sometimes only the reference haplotype can be found
				hlist.add(new Haplotype(haplotype2.getBases(), 20));
			}
			return hlist;
		} else
			return null;
	}

	private Haplotype getConsensusHaplotype(final Haplotype haplotypeA, final Haplotype haplotypeB, final ReferenceContext ref, final boolean negStrand) {
		final byte[] a = haplotypeA.getBases();
		final byte[] b = haplotypeB.getBases();

		if (a.length != b.length) {
			throw new ReviewedStingException("Haplotypes a and b must be of same length");
		}

		byte chA, chB;
		final byte wc = (byte) REGEXP_WILDCARD;

		final int length = a.length;
		final byte[] consensusChars = new byte[length];
		final double[] consensusQuals = new double[length];

		final double[] qualsA = haplotypeA.getQuals();
		final double[] qualsB = haplotypeB.getQuals();

		for (int i = 0; i < length; i++) {
			chA = a[i];
			chB = b[i];

			if ((chA != chB) && (chA != wc) && (chB != wc)) {
				// bisulfite space, need to change it here!!!!!
				if ((chA == BaseUtils.C && chB == BaseUtils.T) || (chA == BaseUtils.T && chB == BaseUtils.C)) {
					consensusChars[i] = BaseUtils.C;
					consensusQuals[i] = qualsA[i] + qualsB[i];
				} else {
					return null;
				}

			}

			if ((chA == wc) && (chB == wc)) {
				consensusChars[i] = wc;
				consensusQuals[i] = 0.0;
			} else if ((chA == wc)) {
				consensusChars[i] = chB;
				consensusQuals[i] = qualsB[i];
			} else if ((chB == wc)) {
				consensusChars[i] = chA;
				consensusQuals[i] = qualsA[i];
			} else {
				consensusChars[i] = chA;
				consensusQuals[i] = qualsA[i] + qualsB[i];
			}
		}

		return new Haplotype(consensusChars, consensusQuals);
	}

	private Haplotype getHaplotypeFromRead(final PileupElement p, final int contextSize, final int locus) {
		final GATKSAMRecord read = p.getRead();
		int readOffsetFromPileup = p.getOffset();

		final byte[] haplotypeBases = new byte[contextSize];
		Arrays.fill(haplotypeBases, (byte) REGEXP_WILDCARD);
		final double[] baseQualities = new double[contextSize];
		Arrays.fill(baseQualities, 0.0);

		byte[] readBases = read.getReadBases();
		readBases = AlignmentUtils.readToAlignmentByteArray(read.getCigar(), readBases); // Adjust
																							// the
																							// read
																							// bases
																							// based
																							// on
																							// the
																							// Cigar
																							// string
		byte[] readQuals = read.getBaseQualities();
		readQuals = AlignmentUtils.readToAlignmentByteArray(read.getCigar(), readQuals); // Shift
																							// the
																							// location
																							// of
																							// the
																							// qual
																							// scores
																							// based
																							// on
																							// the
																							// Cigar
																							// string

		readOffsetFromPileup = AlignmentUtils.calcAlignmentByteArrayOffset(read.getCigar(), p, read.getAlignmentStart(), locus);
		final int baseOffsetStart = readOffsetFromPileup - (contextSize - 1) / 2;

		for (int i = 0; i < contextSize; i++) {
			final int baseOffset = i + baseOffsetStart;
			if (baseOffset < 0) {
				continue;
			}
			if (baseOffset >= readBases.length) {
				break;
			}
			if (readQuals[baseOffset] == PileupElement.DELETION_BASE) {
				readQuals[baseOffset] = PileupElement.DELETION_QUAL;
			}
			if (!BaseUtils.isRegularBase(readBases[baseOffset])) {
				readBases[baseOffset] = (byte) REGEXP_WILDCARD;
				readQuals[baseOffset] = (byte) 0;
			} // N's shouldn't be treated as distinct bases
			readQuals[baseOffset] = (byte) Math.min(readQuals[baseOffset], p.getMappingQual());
			if (readQuals[baseOffset] < 5) {
				readQuals[baseOffset] = (byte) 0;
			} // quals less than 5 are used as codes and don't have actual
				// probabilistic meaning behind them
			haplotypeBases[i] = readBases[baseOffset];
			baseQualities[i] = readQuals[baseOffset];
		}

		return new Haplotype(haplotypeBases, baseQualities);
	}

	private Double scoreIndelsAgainstHaplotypes(final ReadBackedPileup pileup) {
		final ArrayList<double[]> haplotypeScores = new ArrayList<double[]>();

		final HashMap<PileupElement, LinkedHashMap<Allele, Double>> indelLikelihoodMap = IndelGenotypeLikelihoodsCalculationModel.getIndelLikelihoodMap();

		if (indelLikelihoodMap == null)
			return null;

		for (final PileupElement p : pileup) {
			if (indelLikelihoodMap.containsKey(p)) {
				// retrieve likelihood information corresponding to this read
				LinkedHashMap<Allele, Double> el = indelLikelihoodMap.get(p);

				// Score all the reads in the pileup, even the filtered ones
				final double[] scores = new double[el.size()];
				int i = 0;
				for (Allele a : el.keySet()) {
					scores[i++] = -el.get(a);
					if (DEBUG) {
						System.out.printf("  vs. haplotype %d = %f%n", i - 1, scores[i - 1]);
					}
				}

				haplotypeScores.add(scores);
			}
		}

		// indel likelihoods are stric log-probs, not phred scored
		double overallScore = 0.0;
		for (final double[] readHaplotypeScores : haplotypeScores) {
			overallScore += MathUtils.arrayMin(readHaplotypeScores);
		}

		return overallScore;

	}

	private double scoreReadAgainstHaplotype(final PileupElement p, final int contextSize, final Haplotype haplotype, final int locus) {
		double expected = 0.0;
		double mismatches = 0.0;

		// What's the expected mismatch rate under the model that this read is
		// actually sampled from
		// this haplotype? Let's assume the consensus base c is a random choice
		// one of A, C, G, or T, and that
		// the observed base is actually from a c with an error rate e. Since e
		// is the rate at which we'd
		// see a miscalled c, the expected mismatch rate is really e. So the
		// expected number of mismatches
		// is just sum_i e_i for i from 1..n for n sites
		//
		// Now, what's the probabilistic sum of mismatches? Suppose that the
		// base b is equal to c. Well, it could
		// actually be a miscall in a matching direction, which would happen at
		// a e / 3 rate. If b != c, then
		// the chance that it is actually a mismatch is 1 - e, since any of the
		// other 3 options would be a mismatch.
		// so the probability-weighted mismatch rate is sum_i ( matched ? e_i /
		// 3 : 1 - e_i ) for i = 1 ... n
		final byte[] haplotypeBases = haplotype.getBases();
		final GATKSAMRecord read = p.getRead();
		byte[] readBases = read.getReadBases();

		readBases = AlignmentUtils.readToAlignmentByteArray(p.getRead().getCigar(), readBases); // Adjust
																								// the
																								// read
																								// bases
																								// based
																								// on
																								// the
																								// Cigar
																								// string
		byte[] readQuals = read.getBaseQualities();
		readQuals = AlignmentUtils.readToAlignmentByteArray(p.getRead().getCigar(), readQuals); // Shift
																								// the
																								// location
																								// of
																								// the
																								// qual
																								// scores
																								// based
																								// on
																								// the
																								// Cigar
																								// string
		int readOffsetFromPileup = p.getOffset();
		readOffsetFromPileup = AlignmentUtils.calcAlignmentByteArrayOffset(p.getRead().getCigar(), p, read.getAlignmentStart(), locus);
		final int baseOffsetStart = readOffsetFromPileup - (contextSize - 1) / 2;

		for (int i = 0; i < contextSize; i++) {
			final int baseOffset = i + baseOffsetStart;
			if (baseOffset < 0) {
				continue;
			}
			if (baseOffset >= readBases.length) {
				break;
			}

			final byte haplotypeBase = haplotypeBases[i];
			final byte readBase = readBases[baseOffset];

			final boolean matched = (readBase == haplotypeBase || haplotypeBase == (byte) REGEXP_WILDCARD);
			byte qual = readQuals[baseOffset];
			if (qual == PileupElement.DELETION_BASE) {
				qual = PileupElement.DELETION_QUAL;
			} // calcAlignmentByteArrayOffset fills the readQuals array with
				// DELETION_BASE at deletions
			qual = (byte) Math.min(qual, p.getMappingQual());
			if (qual >= 5) { // quals less than 5 are used as codes and don't
								// have actual probabilistic meaning behind them
				final double e = QualityUtils.qualToErrorProb(qual);
				expected += e;
				mismatches += matched ? e : 1.0 - e / 3.0;
			}

			// a more sophisticated calculation would include the reference
			// quality, but it's nice to actually penalize
			// the mismatching of poorly determined regions of the consensus
		}

		return mismatches - expected;
	}

	// calculate the haplotype scores by walking over all reads and comparing
	// them to the haplotypes
	private double scoreReadsAgainstHaplotypes(final List<Haplotype> haplotypes, final ReadBackedPileup pileup, final int contextSize, final int locus) {
		if (DEBUG)
			System.out.printf("HAP1: %s%n", haplotypes.get(0));
		if (DEBUG)
			System.out.printf("HAP2: %s%n", haplotypes.get(1));

		final ArrayList<double[]> haplotypeScores = new ArrayList<double[]>();
		for (final PileupElement p : pileup) {
			// Score all the reads in the pileup, even the filtered ones
			final double[] scores = new double[haplotypes.size()];
			for (int i = 0; i < haplotypes.size(); i++) {
				final Haplotype haplotype = haplotypes.get(i);
				final double score = scoreReadAgainstHaplotype(p, contextSize, haplotype, locus);
				scores[i] = score;
				if (DEBUG) {
					System.out.printf("  vs. haplotype %d = %f%n", i, score);
				}
			}
			haplotypeScores.add(scores);
		}

		double overallScore = 0.0;
		for (final double[] readHaplotypeScores : haplotypeScores) {
			overallScore += MathUtils.arrayMin(readHaplotypeScores);
		}

		return overallScore;
	}

	private class HaplotypeComparator implements Comparator<Haplotype> {

		@Override
		public int compare(Haplotype a, Haplotype b) {
			if (a.getQualitySum() < b.getQualitySum())
				return 1;
			if (a.getQualitySum() > b.getQualitySum()) {
				return -1;
			}
			return 0;
		}
	}

}
