# Supplementary material for: Bis-SNP: Combined DNA methylation and SNP calling for Bisulfite-seq data
Source: Genome Biol. 2012 Jul 11;13(7):R61. doi: 10.1186/gb-2012-13-7-r61 (PMC3491382; doi:10.1186/gb-2012-13-7-r61)
Supplement: Additional file 4 — Bis-SNP source code. We suggest that the user download the most recent version of these files directly from [37]. [file gb-2012-13-7-r61-S4.GZ › ./Additional_File_4/src/edu/usc/epigenome/uecgatk/bissnp/bisulfiteindels/BisulfiteIndelRealigner.java]

/**
 * 
 */
package edu.usc.epigenome.uecgatk.bissnp.bisulfiteindels;

import java.io.File;
import java.io.FileNotFoundException;
import java.io.FileWriter;
import java.io.IOException;
import java.util.ArrayList;
import java.util.Arrays;
import java.util.Collection;
import java.util.Collections;
import java.util.HashMap;
import java.util.HashSet;
import java.util.Iterator;
import java.util.LinkedHashSet;
import java.util.LinkedList;
import java.util.List;
import java.util.Map;
import java.util.MissingResourceException;
import java.util.ResourceBundle;
import java.util.Set;

import net.sf.picard.reference.IndexedFastaSequenceFile;
import net.sf.samtools.Cigar;
import net.sf.samtools.CigarElement;
import net.sf.samtools.CigarOperator;
import net.sf.samtools.SAMFileHeader;
import net.sf.samtools.SAMFileWriter;
import net.sf.samtools.SAMProgramRecord;
import net.sf.samtools.SAMRecord;
import net.sf.samtools.SAMTag;
import net.sf.samtools.util.RuntimeIOException;
import net.sf.samtools.util.SequenceUtil;
import net.sf.samtools.util.StringUtil;

import org.broad.tribble.Feature;
import org.broadinstitute.sting.commandline.Advanced;
import org.broadinstitute.sting.commandline.Argument;
import org.broadinstitute.sting.commandline.Hidden;
import org.broadinstitute.sting.commandline.Input;
import org.broadinstitute.sting.commandline.IntervalBinding;
import org.broadinstitute.sting.commandline.Output;
import org.broadinstitute.sting.commandline.RodBinding;
import org.broadinstitute.sting.gatk.GenomeAnalysisEngine;
import org.broadinstitute.sting.gatk.contexts.ReferenceContext;
import org.broadinstitute.sting.gatk.io.StingSAMFileWriter;
import org.broadinstitute.sting.gatk.refdata.ReadMetaDataTracker;
import org.broadinstitute.sting.gatk.refdata.utils.GATKFeature;
import org.broadinstitute.sting.gatk.walkers.ReadWalker;
import org.broadinstitute.sting.gatk.walkers.WalkerName;
import org.broadinstitute.sting.gatk.walkers.indels.ConstrainedMateFixingManager;
import org.broadinstitute.sting.utils.BaseUtils;
import org.broadinstitute.sting.utils.GenomeLoc;
import org.broadinstitute.sting.utils.HasGenomeLocation;
import org.broadinstitute.sting.utils.SWPairwiseAlignment;
import org.broadinstitute.sting.utils.Utils;
import org.broadinstitute.sting.utils.collections.Pair;
import org.broadinstitute.sting.utils.exceptions.ReviewedStingException;
import org.broadinstitute.sting.utils.exceptions.StingException;
import org.broadinstitute.sting.utils.exceptions.UserException;
import org.broadinstitute.sting.utils.fasta.CachingIndexedFastaSequenceFile;
import org.broadinstitute.sting.utils.sam.AlignmentUtils;
import org.broadinstitute.sting.utils.sam.GATKSAMRecord;
import org.broadinstitute.sting.utils.sam.NWaySAMFileWriter;
import org.broadinstitute.sting.utils.sam.ReadUtils;
import org.broadinstitute.sting.utils.text.TextFormattingUtils;
import org.broadinstitute.sting.utils.text.XReadLines;
import org.broadinstitute.sting.utils.variantcontext.VariantContext;

import edu.usc.epigenome.uecgatk.bissnp.BaseUtilsMore;
import edu.usc.epigenome.uecgatk.bissnp.BisulfiteAlignmentUtils;

/**
 * @author yaping
 * @contact lyping1986@gmail.com
 * @time May 3, 2012 4:02:48 PM
 * 
 */
@WalkerName("BisulfiteIndelRealigner")
@BisBAQMode(QualityMode = BisBAQ.QualityMode.ADD_TAG, ApplicationTime = BisBAQ.ApplicationTime.ON_OUTPUT)
public class BisulfiteIndelRealigner extends ReadWalker<Integer, Integer> {

	public static final String ORIGINAL_CIGAR_TAG = "OC";

	public static final String ORIGINAL_POSITION_TAG = "OP";

	public static final String PROGRAM_RECORD_NAME = "BisSNP BisulfiteIndelRealigner";

	private static final int MAX_QUAL = 99;

	// fraction of mismatches that need to no longer mismatch for a column to be
	// considered cleaned
	private static final double MISMATCH_COLUMN_CLEANED_FRACTION = 0.75;

	// reference base padding size
	// TODO -- make this a command-line argument if the need arises
	private static final int REFERENCE_PADDING = 30;

	private static final double SW_GAP = -10.0; // -1.0-1.0/3.0;

	private static final double SW_GAP_EXTEND = -2.0; // -1.0/.0;

	private static final double SW_MATCH = 30.0; // 1.0;
	private static final double SW_MISMATCH = -10.0; // -1.0/3.0;
	/**
	 * We recommend that users run with USE_READS when trying to realign high quality longer read
	 * data mapped with a gapped aligner; Smith-Waterman is really only necessary when using an
	 * ungapped aligner (e.g. MAQ in the case of single-end read data).
	 */
	@Argument(fullName = "consensusDeterminationModel", shortName = "model", doc = "Determines how to compute the possible alternate consenses", required = false)
	public ConsensusDeterminationModel consensusModel = ConsensusDeterminationModel.USE_READS;

	/**
	 * Any number of VCF files representing known indels to be used for constructing alternate
	 * consenses. Could be e.g. dbSNP and/or official 1000 Genomes indel calls. Non-indel variants
	 * in these files will be ignored.
	 */
	@Input(fullName = "knownAlleles", shortName = "known", doc = "Input VCF file(s) with known indels", required = false)
	public List<RodBinding<VariantContext>> known = Collections.emptyList();

	// ADVANCED OPTIONS FOLLOW

	@Hidden
	@Argument(fullName = "check_early", shortName = "check_early", required = false, doc = "Do early check of reads against existing consensuses")
	protected boolean CHECKEARLY = false;

	@Argument(fullName = "IgnoreOriginalCigar", shortName = "cigar", doc = "For most of bisulfite mapping program(except onal-align as i know), they did not output CIGAR string correctly, so enable this option to igore the original CIGAR", required = false)
	protected boolean cigar = false;

	@Hidden
	@Argument(fullName = "generate_nWayOut_md5s", doc = "Generate md5sums for BAMs")
	protected boolean generateMD5s = false;

	/**
	 * The interval list output from the RealignerTargetCreator tool using the same bam(s),
	 * reference, and known indel file(s).
	 */
	@Input(fullName = "targetIntervals", shortName = "targetIntervals", doc = "intervals file output from RealignerTargetCreator", required = true)
	protected IntervalBinding<Feature> intervalsFile = null;

	@Hidden
	@Argument(fullName = "keepPGTags", shortName = "keepPG", required = false, doc = "Keep older PG tags left in the bam header by previous runs of this tool (by default, all these "
			+ "historical tags will be replaced by the latest tag generated in the current run).")
	protected boolean KEEP_ALL_PG_RECORDS = false;

	/**
	 * This term is equivalent to "significance" - i.e. is the improvement significant enough to
	 * merit realignment? Note that this number should be adjusted based on your particular data
	 * set. For low coverage and/or when looking for indels with low allele frequency, this number
	 * should be smaller.
	 */
	//i will use 0.4 threshold for bisulfite-seq(original is 5.0), need to test...
	@Argument(fullName = "LODThresholdForCleaning", shortName = "LOD", doc = "LOD threshold above which the cleaner will clean", required = false)
	protected double LOD_THRESHOLD = 5.0;

	protected ConstrainedMateFixingManager manager = null;

	/**
	 * For expert users only! If you need to find the optimal solution regardless of running time,
	 * use a higher number.
	 */
	@Advanced
	@Argument(fullName = "maxConsensuses", shortName = "maxConsensuses", doc = "max alternate consensuses to try (necessary to improve performance in deep coverage)", required = false)
	protected int MAX_CONSENSUSES = 30;

	/**
	 * For expert users only!
	 */
	@Advanced
	@Argument(fullName = "maxIsizeForMovement", shortName = "maxIsize", doc = "maximum insert size of read pairs that we attempt to realign", required = false)
	protected int MAX_ISIZE_FOR_MOVEMENT = 3000;

	/**
	 * For expert users only!
	 */
	@Advanced
	@Argument(fullName = "maxPositionalMoveAllowed", shortName = "maxPosMove", doc = "maximum positional move in basepairs that a read can be adjusted during realignment", required = false)
	protected int MAX_POS_MOVE_ALLOWED = 200;

	// DEBUGGING OPTIONS FOLLOW

	/**
	 * For expert users only! If this value is exceeded at a given interval, realignment is not
	 * attempted and the reads are passed to the output file(s) as-is. If you need to allow more
	 * reads (e.g. with very deep coverage) regardless of memory, use a higher number.
	 */
	@Advanced
	@Argument(fullName = "maxReadsForRealignment", shortName = "maxReads", doc = "max reads allowed at an interval for realignment", required = false)
	protected int MAX_READS = 20000;

	/**
	 * For expert users only! If you need to find the optimal solution regardless of running time,
	 * use a higher number.
	 */
	@Advanced
	@Argument(fullName = "maxReadsForConsensuses", shortName = "greedy", doc = "max reads used for finding the alternate consensuses (necessary to improve performance in deep coverage)", required = false)
	protected int MAX_READS_FOR_CONSENSUSES = 120;

	/**
	 * For expert users only! To minimize memory consumption you can lower this number (but then the
	 * tool may skip realignment on regions with too much coverage; and if the number is too low, it
	 * may generate errors during realignment). Just make sure to give Java enough memory! 4Gb
	 * should be enough with the default value.
	 */
	@Advanced
	@Argument(fullName = "maxReadsInMemory", shortName = "maxInMemory", doc = "max reads allowed to be kept in memory at a time by the SAMFileWriter", required = false)
	protected int MAX_RECORDS_IN_MEMORY = 150000;

	/**
	 * For expert users only! This is similar to the argument in the RealignerTargetCreator walker.
	 * The point here is that the realigner will only proceed with the realignment (even above the
	 * given threshold) if it minimizes entropy among the reads (and doesn't simply push the
	 * mismatch column to another position). This parameter is just a heuristic and should be
	 * adjusted based on your particular data set.
	 */
	@Advanced  //need to test::it is too high for bisulfite-seq, i will use 0.05 threshold for bisulfite-seq(original is 0.15), since mismatch rate will decrease since we consider C->T not a mismatch..
	@Argument(fullName = "entropyThreshold", shortName = "entropy", doc = "percentage of mismatches at a locus to be considered having high entropy", required = false)
	protected double MISMATCH_THRESHOLD = 0.15;

	/**
	 * Reads from all input files will be realigned together, but then each read will be saved in
	 * the output file corresponding to the input file that the read came from. There are two ways
	 * to generate output bam file names: 1) if the value of this argument is a general string (e.g.
	 * '.cleaned.bam'), then extensions (".bam" or ".sam") will be stripped from the input file
	 * names and the provided string value will be pasted on instead; 2) if the value ends with a
	 * '.map' (e.g. input_output.map), then the two-column tab-separated file with the specified
	 * name must exist and list unique output file name (2nd column) for each input file name (1st
	 * column).
	 */
	@Argument(fullName = "nWayOut", shortName = "nWayOut", required = false, doc = "Generate one output file for each input (-I) bam file")
	protected String N_WAY_OUT = null;

	@Advanced
	@Argument(fullName = "noOriginalAlignmentTags", shortName = "noTags", required = false, doc = "Don't output the original cigar or alignment start tags for each realigned read in the output bam")
	protected boolean NO_ORIGINAL_ALIGNMENT_TAGS = false;

	@Hidden
	@Argument(fullName = "noPGTag", shortName = "noPG", required = false, doc = "Don't output the usual PG tag in the realigned bam file header. FOR DEBUGGING PURPOSES ONLY.  This option is required in order to pass integration tests.")
	protected boolean NO_PG_TAG = false;

	@Hidden
	@Output(fullName = "indelsFileForDebugging", shortName = "indels", required = false, doc = "Output file (text) for the indels found; FOR DEBUGGING PURPOSES ONLY")
	protected String OUT_INDELS = null;

	@Hidden
	@Output(fullName = "SNPsFileForDebugging", shortName = "snps", doc = "print out whether mismatching columns do or don't get cleaned out; FOR DEBUGGING PURPOSES ONLY", required = false)
	protected String OUT_SNPS = null;
	@Hidden
	@Output(fullName = "statisticsFileForDebugging", shortName = "stats", doc = "print out statistics (what does or doesn't get cleaned); FOR DEBUGGING PURPOSES ONLY", required = false)
	protected String OUT_STATS = null;

	/**
	 * The realigned bam file.
	 */
	@Output(required = false, doc = "Output bam")
	protected StingSAMFileWriter writer = null;
	protected SAMFileWriter writerToUse = null;
	// the current interval in the list
	private GenomeLoc currentInterval = null;
	// debug info for lazy SW evaluation:
	private long exactMatchesFound = 0; // how many reads exactly matched a
	// consensus we already had
	// other output files
	private FileWriter indelOutput = null;

	private final HashSet<Object> indelRodsSeen = new HashSet<Object>();

	// the intervals input by the user
	private Iterator<GenomeLoc> intervals = null;

	private final ArrayList<VariantContext> knownIndelsToTry = new ArrayList<VariantContext>();
	private final HashSet<GATKSAMRecord> readsActuallyCleaned = new HashSet<GATKSAMRecord>();
	private final ArrayList<GATKSAMRecord> readsNotToClean = new ArrayList<GATKSAMRecord>();
	// the reads and known indels that fall into the current interval
	private final ReadBin readsToClean = new ReadBin();

	// fasta reference reader to supplement the edges of the reference sequence
	private IndexedFastaSequenceFile referenceReader;

	private boolean sawReadInCurrentInterval = false;
	private FileWriter snpsOutput = null;
	private FileWriter statsOutput = null;

	// ###protected Map<SAMReaderID, ConstrainedMateFixingManager> nwayWriters =
	// null;

	private long SWalignmentRuns = 0; // how many times (=for how many reads) we
										// ran SW alignment
	private long SWalignmentSuccess = 0; // how many SW alignments were
											// "successful" (i.e. found a
											// workable indel and resulted in
											// non-null consensus)

	protected static Cigar reclipCigar(Cigar cigar, SAMRecord read) {
		ArrayList<CigarElement> elements = new ArrayList<CigarElement>();

		int i = 0;
		int n = read.getCigar().numCigarElements();
		while (i < n && isClipOperator(read.getCigar().getCigarElement(i).getOperator()))
			elements.add(read.getCigar().getCigarElement(i++));

		elements.addAll(cigar.getCigarElements());

		i++;
		while (i < n && !isClipOperator(read.getCigar().getCigarElement(i).getOperator()))
			i++;

		while (i < n && isClipOperator(read.getCigar().getCigarElement(i).getOperator()))
			elements.add(read.getCigar().getCigarElement(i++));

		return new Cigar(elements);
	}

	protected static Cigar unclipCigar(Cigar cigar) {
		ArrayList<CigarElement> elements = new ArrayList<CigarElement>(cigar.numCigarElements());
		for (CigarElement ce : cigar.getCigarElements()) {
			if (!isClipOperator(ce.getOperator()))
				elements.add(ce);
		}
		return new Cigar(elements);
	}

	private static boolean isClipOperator(CigarOperator op) {
		return op == CigarOperator.S || op == CigarOperator.H || op == CigarOperator.P;
	}

	private static int mismatchQualitySumIgnoreCigar(final AlignedRead aRead, final byte[] refSeq, int refIndex, int quitAboveThisValue) {
		final byte[] readSeq = aRead.getReadBases();
		final byte[] quals = aRead.getBaseQualities();
		int sum = 0;
		for (int readIndex = 0; readIndex < readSeq.length; refIndex++, readIndex++) {
			if (refIndex >= refSeq.length) {
				sum += MAX_QUAL;
				// optimization: once we pass the threshold, stop calculating
				if (sum > quitAboveThisValue)
					return sum;
			} else {
				byte refChr = refSeq[refIndex];
				byte readChr = readSeq[readIndex];
				if (!BaseUtils.isRegularBase(readChr) || !BaseUtils.isRegularBase(refChr))
					continue; // do not count Ns/Xs/etc ?
				if (readChr != refChr) {
					boolean secondPair = false;
					if (aRead.read.getReadPairedFlag())
						secondPair = aRead.read.getSecondOfPairFlag();
					if (BaseUtilsMore.isBisulfiteMismatch(refChr, readChr, aRead.read.getReadNegativeStrandFlag(), secondPair)) { // key
																																	// changes
																																	// for
																																	// bisulfite
																																	// space
																																	// ***1
						sum += quals[readIndex];
						// optimization: once we pass the threshold, stop
						// calculating
						if (sum > quitAboveThisValue)
							return sum;
					}

				}
			}
		}
		return sum;
	}

	@Override
	public void initialize() {

		if (N_WAY_OUT == null && writer == null) {
			throw new UserException.CommandLineException("Either -o or -nWayOut must be specified");
		}
		if (N_WAY_OUT != null && writer != null) {
			throw new UserException.CommandLineException("-o and -nWayOut can not be used simultaneously");
		}
		if (LOD_THRESHOLD < 0.0)
			throw new RuntimeException("LOD threshold cannot be a negative number");
		if (MISMATCH_THRESHOLD <= 0.0 || MISMATCH_THRESHOLD > 1.0)
			throw new RuntimeException("Entropy threshold must be a fraction between 0 and 1");

		try {
			referenceReader = new CachingIndexedFastaSequenceFile(getToolkit().getArguments().referenceFile);
		} catch (FileNotFoundException ex) {
			throw new UserException.CouldNotReadInputFile(getToolkit().getArguments().referenceFile, ex);
		}

		intervals = intervalsFile.getIntervals(getToolkit()).iterator();

		currentInterval = intervals.hasNext() ? intervals.next() : null;

		writerToUse = writer;

		if (N_WAY_OUT != null) {
			boolean createIndex = true;

			if (N_WAY_OUT.toUpperCase().endsWith(".MAP")) {
				writerToUse = new NWaySAMFileWriter(getToolkit(), loadFileNameMap(N_WAY_OUT), SAMFileHeader.SortOrder.coordinate, true, createIndex, generateMD5s, createProgramRecord(),
						KEEP_ALL_PG_RECORDS);
			} else {
				writerToUse = new NWaySAMFileWriter(getToolkit(), N_WAY_OUT, SAMFileHeader.SortOrder.coordinate, true, createIndex, generateMD5s, createProgramRecord(), KEEP_ALL_PG_RECORDS);
			}
		} else {

			// set up the output writer
			setupWriter(getToolkit().getSAMFileHeader());
		}
		manager = new ConstrainedMateFixingManager(writerToUse, getToolkit().getGenomeLocParser(), MAX_ISIZE_FOR_MOVEMENT, MAX_POS_MOVE_ALLOWED, MAX_RECORDS_IN_MEMORY);

		if (OUT_INDELS != null) {
			try {
				indelOutput = new FileWriter(new File(OUT_INDELS));
			} catch (Exception e) {
				logger.error("Failed to create output file " + OUT_INDELS + ". Indel output will be suppressed");
				logger.error(e.getMessage());
				indelOutput = null;
			}
		}
		if (OUT_STATS != null) {
			try {
				statsOutput = new FileWriter(new File(OUT_STATS));
			} catch (Exception e) {
				logger.error("Failed to create output file " + OUT_STATS + ". Cleaning stats output will be suppressed");
				logger.error(e.getMessage());
				statsOutput = null;
			}
		}
		if (OUT_SNPS != null) {
			try {
				snpsOutput = new FileWriter(new File(OUT_SNPS));
			} catch (Exception e) {
				logger.error("Failed to create output file " + OUT_SNPS + ". Cleaning snps output will be suppressed");
				logger.error(e.getMessage());
				snpsOutput = null;
			}
		}
	}

	@Override
	public Integer map(ReferenceContext ref, GATKSAMRecord read, ReadMetaDataTracker metaDataTracker) {
		if (currentInterval == null) {
			emit(read);
			return 0;
		}

		// edge case: when the last target interval abuts the end of the genome,
		// we'll get one of the
		// unmapped reads while the currentInterval still isn't null. We need to
		// trigger the cleaning
		// at this point without trying to create a GenomeLoc.
		if (read.getReferenceIndex() == SAMRecord.NO_ALIGNMENT_REFERENCE_INDEX) {
			cleanAndCallMap(ref, read, metaDataTracker, null);
			return 0;
		}

		GenomeLoc readLoc = getToolkit().getGenomeLocParser().createGenomeLoc(read);
		// hack to get around unmapped reads having screwy locations
		if (readLoc.getStop() == 0)
			readLoc = getToolkit().getGenomeLocParser().createGenomeLoc(readLoc.getContig(), readLoc.getStart(), readLoc.getStart());

		if (readLoc.isBefore(currentInterval)) {
			if (!sawReadInCurrentInterval)
				emit(read);
			else
				readsNotToClean.add(read);
		} else if (readLoc.overlapsP(currentInterval)) {
			sawReadInCurrentInterval = true;

			if (doNotTryToClean(read)) {
				readsNotToClean.add(read);
			} else {
				readsToClean.add(read);

				// add the rods to the list of known variants
				populateKnownIndels(metaDataTracker, ref);
			}

			if (readsToClean.size() + readsNotToClean.size() >= MAX_READS) {
				logger.info("Not attempting realignment in interval " + currentInterval + " because there are too many reads.");
				abortCleanForCurrentInterval();
			}
		} else { // the read is past the current interval
			cleanAndCallMap(ref, read, metaDataTracker, readLoc);
		}

		return 0;
	}

	@Override
	public void onTraversalDone(Integer result) {
		if (readsToClean.size() > 0) {
			GenomeLoc earliestPossibleMove = getToolkit().getGenomeLocParser().createGenomeLoc(readsToClean.getReads().get(0));
			if (manager.canMoveReads(earliestPossibleMove))
				clean(readsToClean);
			emitReadLists();
		} else if (readsNotToClean.size() > 0) {
			emitReadLists();
		}

		knownIndelsToTry.clear();
		indelRodsSeen.clear();

		if (OUT_INDELS != null) {
			try {
				indelOutput.close();
			} catch (Exception e) {
				logger.error("Failed to close " + OUT_INDELS + " gracefully. Data may be corrupt.");
			}
		}
		if (OUT_STATS != null) {
			try {
				statsOutput.close();
			} catch (Exception e) {
				logger.error("Failed to close " + OUT_STATS + " gracefully. Data may be corrupt.");
			}
		}
		if (OUT_SNPS != null) {
			try {
				snpsOutput.close();
			} catch (Exception e) {
				logger.error("Failed to close " + OUT_SNPS + " gracefully. Data may be corrupt.");
			}
		}

		manager.close();
		if (N_WAY_OUT != null)
			writerToUse.close();

		if (CHECKEARLY) {
			logger.info("SW alignments runs: " + SWalignmentRuns);
			logger.info("SW alignments successfull: " + SWalignmentSuccess + " (" + SWalignmentSuccess / SWalignmentRuns + "% of SW runs)");
			logger.info("SW alignments skipped (perfect match): " + exactMatchesFound);
			logger.info("Total reads SW worked for: " + (SWalignmentSuccess + exactMatchesFound) + " (" + (SWalignmentSuccess + exactMatchesFound) / (SWalignmentRuns + exactMatchesFound)
					+ "% of all reads requiring SW)");
		}
	}

	@Override
	public Integer reduce(Integer value, Integer sum) {
		return sum + value;
	}

	@Override
	public Integer reduceInit() {
		return 0;
	}

	private void abortCleanForCurrentInterval() {
		emitReadLists();
		currentInterval = intervals.hasNext() ? intervals.next() : null;
		sawReadInCurrentInterval = false;
	}

	private boolean alternateReducesEntropy(final List<AlignedRead> reads, final byte[] reference, final int leftmostIndex) {
		final int[] originalMismatchBases = new int[reference.length];
		final int[] cleanedMismatchBases = new int[reference.length];
		final int[] totalOriginalBases = new int[reference.length];
		final int[] totalCleanedBases = new int[reference.length];

		// set to 1 to prevent dividing by zero
		for (int i = 0; i < reference.length; i++)
			originalMismatchBases[i] = totalOriginalBases[i] = cleanedMismatchBases[i] = totalCleanedBases[i] = 0;

		for (int i = 0; i < reads.size(); i++) {
			final AlignedRead read = reads.get(i);
			if (read.getRead().getAlignmentBlocks().size() > 1)
				continue;

			int refIdx = read.getOriginalAlignmentStart() - leftmostIndex;
			final byte[] readStr = read.getReadBases();
			final byte[] quals = read.getBaseQualities();

			for (int j = 0; j < readStr.length; j++, refIdx++) {
				if (refIdx < 0 || refIdx >= reference.length) {
					// System.out.println( "Read: "+read.getRead().getReadName()
					// + "; length = " + readStr.length() );
					// System.out.println( "Ref left: "+ leftmostIndex
					// +"; ref length=" + reference.length() +
					// "; read alignment start: "+read.getOriginalAlignmentStart()
					// );
					break;
				}
				totalOriginalBases[refIdx] += quals[j];
				if (readStr[j] != reference[refIdx]) {
					boolean secondPair = false;
					if (read.read.getReadPairedFlag())
						secondPair = read.read.getSecondOfPairFlag();
					if (BaseUtilsMore.isBisulfiteMismatch(reference[refIdx], readStr[j], read.read.getReadNegativeStrandFlag(), secondPair)) { // key
																																				// changes
																																				// for
																																				// bisulfite
																																				// space
																																				// ***2
						originalMismatchBases[refIdx] += quals[j];
					}
				}

			}

			// reset and now do the calculation based on the cleaning
			refIdx = read.getAlignmentStart() - leftmostIndex;
			int altIdx = 0;
			Cigar c = read.getCigar();
			for (int j = 0; j < c.numCigarElements(); j++) {
				CigarElement ce = c.getCigarElement(j);
				int elementLength = ce.getLength();
				switch (ce.getOperator()) {
				case M:
					for (int k = 0; k < elementLength; k++, refIdx++, altIdx++) {
						if (refIdx >= reference.length)
							break;
						totalCleanedBases[refIdx] += quals[altIdx];
						if (readStr[altIdx] != reference[refIdx]) {
							boolean secondPair = false;
							if (read.read.getReadPairedFlag())
								secondPair = read.read.getSecondOfPairFlag();
							if (BaseUtilsMore.isBisulfiteMismatch(reference[refIdx], readStr[altIdx], read.read.getReadNegativeStrandFlag(), secondPair)) { // key
																																							// changes
																																							// for
																																							// bisulfite
																																							// space
																																							// ***2
								cleanedMismatchBases[refIdx] += quals[altIdx];
							}

						}

					}
					break;
				case I:
					altIdx += elementLength;
					break;
				case D:
					refIdx += elementLength;
					break;
				case S:
				default:
					break;
				}
			}
		}

		int originalMismatchColumns = 0, cleanedMismatchColumns = 0;
		StringBuilder sb = new StringBuilder();
		for (int i = 0; i < reference.length; i++) {
			if (cleanedMismatchBases[i] == originalMismatchBases[i])
				continue;
			boolean didMismatch = false, stillMismatches = false;
			if (originalMismatchBases[i] > totalOriginalBases[i] * MISMATCH_THRESHOLD) {
				didMismatch = true;
				originalMismatchColumns++;
				if (totalCleanedBases[i] > 0
						&& ((double) cleanedMismatchBases[i] / (double) totalCleanedBases[i]) > ((double) originalMismatchBases[i] / (double) totalOriginalBases[i])
								* (1.0 - MISMATCH_COLUMN_CLEANED_FRACTION)) {
					stillMismatches = true;
					cleanedMismatchColumns++;
				}
			} else if (cleanedMismatchBases[i] > totalCleanedBases[i] * MISMATCH_THRESHOLD) {
				cleanedMismatchColumns++;
			}
			if (snpsOutput != null) {
				if (didMismatch) {
					sb.append(reads.get(0).getRead().getReferenceName() + ":");
					sb.append((leftmostIndex + i));
					if (stillMismatches)
						sb.append(" SAME_SNP\n");
					else
						sb.append(" NOT_SNP\n");
				}
			}
		}

		// logger.debug("Original mismatch columns = " + originalMismatchColumns
		// + "; cleaned mismatch columns = " + cleanedMismatchColumns);

		final boolean reduces = (originalMismatchColumns == 0 || cleanedMismatchColumns < originalMismatchColumns);
		if (reduces && snpsOutput != null) {
			try {
				snpsOutput.write(sb.toString());
				snpsOutput.flush();
			} catch (Exception e) {
				throw new UserException.CouldNotCreateOutputFile("snpsOutput", "Failed to write SNPs output file", e);
			}
		}
		return reduces;
	}

	private void clean(ReadBin readsToClean) {

		final List<GATKSAMRecord> reads = readsToClean.getReads();
		if (reads.size() == 0)
			return;
		
		byte[] reference = readsToClean.getReference(referenceReader);
		int leftmostIndex = readsToClean.getLocation().getStart();

		final ArrayList<GATKSAMRecord> refReads = new ArrayList<GATKSAMRecord>(); // reads
																					// that
																					// perfectly
																					// match
																					// ref
		final ArrayList<AlignedRead> altReads = new ArrayList<AlignedRead>(); // reads
																				// that
																				// don't
																				// perfectly
																				// match
		final LinkedList<AlignedRead> altAlignmentsToTest = new LinkedList<AlignedRead>(); // should
																							// we
																							// try
																							// to
																							// make
																							// an
																							// alt
																							// consensus
																							// from
																							// the
																							// read?
		final Set<Consensus> altConsenses = new LinkedHashSet<Consensus>(); // list
																			// of
																			// alt
																			// consenses

		// if there are any known indels for this region, get them and create
		// alternate consenses
		generateAlternateConsensesFromKnownIndels(altConsenses, leftmostIndex, reference);

		// decide which reads potentially need to be cleaned;
		// if there are reads with a single indel in them, add that indel to the
		// list of alternate consenses
		long totalRawMismatchSum = determineReadsThatNeedCleaning(reads, refReads, altReads, altAlignmentsToTest, altConsenses, leftmostIndex, reference);

		// use 'Smith-Waterman' to create alternate consenses from reads that
		// mismatch the reference, using totalRawMismatchSum as the random seed
		if (consensusModel == ConsensusDeterminationModel.USE_SW) {
			try {
				throw new Exception("Currently, not support SW algorithm for bisulfite space");
			} catch (Exception e) {
				// TODO Auto-generated catch block
				e.printStackTrace();
			}
		}
		// generateAlternateConsensesFromReads(altAlignmentsToTest,
		// altConsenses, reference, leftmostIndex); // Currently, not support SW
		// algorithm for bisulfite space.

		// if ( debugOn )
		// System.out.println("------\nChecking consenses...\n--------\n");

		Consensus bestConsensus = null;
		Iterator<Consensus> iter = altConsenses.iterator();

		while (iter.hasNext()) {
			Consensus consensus = iter.next();
			// logger.debug("Trying new consensus: " + consensus.cigar + " " +
			// new String(consensus.str));
			
			// if ( DEBUG ) {
			// System.out.println("Checking consensus with alignment at "+consensus.positionOnReference+" cigar "+consensus.cigar);
			// System.out.println(new String(consensus.str));
			// int z = 0;
			// for ( ; z < consensus.positionOnReference; z++ )
			// System.out.print('.');
			// for ( z=0 ; z < consensus.cigar.getCigarElement(0).getLength() ;
			// z++ ) System.out.print('.');
			// if ( consensus.cigar.getCigarElement(1).getOperator() ==
			// CigarOperator.I ) for ( z= 0; z <
			// consensus.cigar.getCigarElement(1).getLength(); z++ )
			// System.out.print('I');
			// System.out.println();
			// }

			// if ( debugOn ) System.out.println("Consensus: "+consensus.str);

			for (int j = 0; j < altReads.size(); j++) {
				AlignedRead toTest = altReads.get(j);
				Pair<Integer, Integer> altAlignment = findBestOffset(consensus.str, toTest, leftmostIndex);

				// the mismatch score is the min of its alignment vs. the
				// reference and vs. the alternate
				int myScore = altAlignment.second;

				if (myScore > toTest.getAlignerMismatchScore() || myScore >= toTest.getMismatchScoreToReference())
					myScore = toTest.getMismatchScoreToReference();
				// keep track of reads that align better to the alternate
				// consensus.
				// By pushing alignments with equal scores to the alternate, it
				// means we'll over-call (het -> hom non ref) but are less
				// likely to under-call (het -> ref, het non ref -> het)
				else
					consensus.readIndexes.add(new Pair<Integer, Integer>(j, altAlignment.first));

				// logger.debug(consensus.cigar + " vs. " +
				// toTest.getRead().getReadName() + "-" +
				// toTest.getRead().getReadString() + " => " + myScore + " vs. "
				// + toTest.getMismatchScoreToReference());
				if (!toTest.getRead().getDuplicateReadFlag())
					consensus.mismatchSum += myScore;

				// optimization: once the mismatch sum is higher than the best
				// consensus, quit since this one can't win
				// THIS MUST BE DISABLED IF WE DECIDE TO ALLOW MORE THAN ONE
				// ALTERNATE CONSENSUS!
				if (bestConsensus != null && consensus.mismatchSum > bestConsensus.mismatchSum)
					break;
			}

			// logger.debug("Mismatch sum of new consensus: " +
			// consensus.mismatchSum);
			if (bestConsensus == null || bestConsensus.mismatchSum > consensus.mismatchSum) {
				// we do not need this alt consensus, release memory right
				// away!!
				if (bestConsensus != null)
					bestConsensus.readIndexes.clear();
				bestConsensus = consensus;
				// logger.debug("New consensus " + bestConsensus.cigar +
				// " is now best consensus");
			} else {
				// we do not need this alt consensus, release memory right
				// away!!
				consensus.readIndexes.clear();
			}
			
		}
		
		// if:
		// 1) the best alternate consensus has a smaller sum of quality score
		// mismatches than the aligned version of the reads,
		// 2) beats the LOD threshold for the sum of quality score mismatches of
		// the raw version of the reads,
		// 3) didn't just move around the mismatching columns (i.e. it actually
		// reduces entropy),
		// then clean!
		final double improvement = (bestConsensus == null ? -1 : (totalRawMismatchSum - bestConsensus.mismatchSum) / 10.0);
		if (improvement >= LOD_THRESHOLD) {

			bestConsensus.cigar = AlignmentUtils.leftAlignIndel(bestConsensus.cigar, reference, bestConsensus.str, bestConsensus.positionOnReference, bestConsensus.positionOnReference);

			// start cleaning the appropriate reads
			for (Pair<Integer, Integer> indexPair : bestConsensus.readIndexes) {
				AlignedRead aRead = altReads.get(indexPair.first);
				if (!updateRead(bestConsensus.cigar, bestConsensus.positionOnReference, indexPair.second, aRead, leftmostIndex))
					return;
			}
			
			if (consensusModel != ConsensusDeterminationModel.KNOWNS_ONLY && !alternateReducesEntropy(altReads, reference, leftmostIndex)) {
				
				if (statsOutput != null) {
					try {
						statsOutput.write(currentInterval.toString());
						statsOutput.write("\tFAIL (bad indel)\t"); // if
																	// improvement
																	// >
																	// LOD_THRESHOLD
																	// *BUT*
																	// entropy
																	// is not
																	// reduced
																	// (SNPs
																	// still
																	// exist)
						statsOutput.write(Double.toString(improvement));
						statsOutput.write("\n");
						statsOutput.flush();
					} catch (Exception e) {
						throw new UserException.CouldNotCreateOutputFile("statsOutput", "Failed to write stats output file", e);
					}
				}
			} else {
				// logger.debug("CLEAN: " + bestConsensus.cigar + " " +
				// bestConsensus.str.toString() + " " +
				// bestConsensus.cigar.numCigarElements() );
				
				if (indelOutput != null && bestConsensus.cigar.numCigarElements() > 1) {
					// NOTE: indels are printed out in the format specified for
					// the low-coverage pilot1
					// indel calls (tab-delimited): chr position size type
					// sequence
					StringBuilder str = new StringBuilder();
					str.append(reads.get(0).getReferenceName());
					int position = bestConsensus.positionOnReference + bestConsensus.cigar.getCigarElement(0).getLength();
					str.append("\t" + (leftmostIndex + position - 1));
					CigarElement ce = bestConsensus.cigar.getCigarElement(1);
					str.append("\t" + ce.getLength() + "\t" + ce.getOperator() + "\t");
					int length = ce.getLength();
					if (ce.getOperator() == CigarOperator.D) {
						for (int i = 0; i < length; i++)
							str.append((char) reference[position + i]);
					} else {
						for (int i = 0; i < length; i++)
							str.append((char) bestConsensus.str[position + i]);
					}
					str.append("\t" + ((totalRawMismatchSum - bestConsensus.mismatchSum) / 10.0) + "\n");
					try {
						indelOutput.write(str.toString());
						indelOutput.flush();
					} catch (Exception e) {
						throw new UserException.CouldNotCreateOutputFile("indelOutput", "Failed to write indel output file", e);
					}
				}
				if (statsOutput != null) {
					try {
						statsOutput.write(currentInterval.toString());
						statsOutput.write("\tCLEAN"); // if improvement >
														// LOD_THRESHOLD *AND*
														// entropy is reduced
						if (bestConsensus.cigar.numCigarElements() > 1)
							statsOutput.write(" (found indel)");
						statsOutput.write("\t");
						statsOutput.write(Double.toString(improvement));
						statsOutput.write("\n");
						statsOutput.flush();
					} catch (Exception e) {
						throw new UserException.CouldNotCreateOutputFile("statsOutput", "Failed to write stats output file", e);
					}
				}

				// finish cleaning the appropriate reads
				for (Pair<Integer, Integer> indexPair : bestConsensus.readIndexes) {
					final AlignedRead aRead = altReads.get(indexPair.first);
					if (aRead.finalizeUpdate()) {
						// We need to update the mapping quality score of the
						// cleaned reads;
						// however we don't have enough info to use the proper
						// MAQ scoring system.
						// For now, we will just arbitrarily add 10 to the
						// mapping quality. [EB, 6/7/2010].
						// TODO -- we need a better solution here
						GATKSAMRecord read = aRead.getRead();
						if (read.getMappingQuality() != 255) // 255 == Unknown,
																// so don't
																// modify it
							read.setMappingQuality(Math.min(aRead.getRead().getMappingQuality() + 10, 254));

						// before we fix the attribute tags we first need to
						// make sure we have enough of the reference sequence
						int neededBasesToLeft = leftmostIndex - read.getAlignmentStart();
						int neededBasesToRight = read.getAlignmentEnd() - leftmostIndex - reference.length + 1;
						int neededBases = Math.max(neededBasesToLeft, neededBasesToRight);
						if (neededBases > 0) {
							int padLeft = Math.max(leftmostIndex - neededBases, 1);
							int padRight = Math.min(leftmostIndex + reference.length + neededBases, referenceReader.getSequenceDictionary().getSequence(currentInterval.getContig())
									.getSequenceLength());
							reference = referenceReader.getSubsequenceAt(currentInterval.getContig(), padLeft, padRight).getBases();
							leftmostIndex = padLeft;
						}

						// now, fix the attribute tags
						// TODO -- get rid of this try block when Picard does
						// the right thing for reads aligned off the end of the
						// reference
						try {
							if (read.getAttribute(SAMTag.NM.name()) != null)
								read.setAttribute(SAMTag.NM.name(), SequenceUtil.calculateSamNmTag(read, reference, leftmostIndex - 1));
							if (read.getAttribute(SAMTag.UQ.name()) != null)
								read.setAttribute(SAMTag.UQ.name(), SequenceUtil.sumQualitiesOfMismatches(read, reference, leftmostIndex - 1));
						} catch (Exception e) {
							// ignore it
						}
						// TODO -- this is only temporary until Tim adds code to
						// recalculate this value
						if (read.getAttribute(SAMTag.MD.name()) != null)
							read.setAttribute(SAMTag.MD.name(), null);

						// mark that it was actually cleaned
						readsActuallyCleaned.add(read);
					}
				}
			}

			// END IF ( improvement >= LOD_THRESHOLD )

		} else if (statsOutput != null) {
			try {
				statsOutput.write(String.format("%s\tFAIL\t%.1f%n", currentInterval.toString(), improvement));
				statsOutput.flush();
			} catch (Exception e) {
				throw new UserException.CouldNotCreateOutputFile("statsOutput", "Failed to write stats output file", e);
			}
		}
	}

	private void cleanAndCallMap(ReferenceContext ref, GATKSAMRecord read, ReadMetaDataTracker metaDataTracker, GenomeLoc readLoc) { // key
																																		// region
		if (readsToClean.size() > 0) {
			GenomeLoc earliestPossibleMove = getToolkit().getGenomeLocParser().createGenomeLoc(readsToClean.getReads().get(0));
			if (manager.canMoveReads(earliestPossibleMove))
				clean(readsToClean);
		}
		knownIndelsToTry.clear();
		indelRodsSeen.clear();

		emitReadLists();
		try {
			do {
				currentInterval = intervals.hasNext() ? intervals.next() : null;

			} while (currentInterval != null && (readLoc == null || currentInterval.isBefore(readLoc)));
		} catch (ReviewedStingException e) {
			throw new UserException.MissortedFile(new File(intervalsFile.getSource()),
					" *** Are you sure that your interval file is sorted? If not, you must use the --targetIntervalsAreNotSorted argument. ***", e);
		}
		sawReadInCurrentInterval = false;

		// call back into map now that the state has been updated
		map(ref, read, metaDataTracker);
	}

	// create a Consensus from just the indel string that falls on the reference
	private Consensus createAlternateConsensus(final int indexOnRef, final byte[] reference, final byte[] indelStr, final VariantContext indel) {
		if (indexOnRef < 0 || indexOnRef >= reference.length)
			return null;

		// create the new consensus
		StringBuilder sb = new StringBuilder();
		Cigar cigar = new Cigar();
		int refIdx;

		for (refIdx = 0; refIdx < indexOnRef; refIdx++)
			sb.append((char) reference[refIdx]);
		if (indexOnRef > 0)
			cigar.add(new CigarElement(indexOnRef, CigarOperator.M));

		if (indel.isSimpleDeletion()) {
			refIdx += indelStr.length;
			cigar.add(new CigarElement(indelStr.length, CigarOperator.D));
		} else if (indel.isSimpleInsertion()) {
			for (byte b : indelStr)
				sb.append((char) b);
			cigar.add(new CigarElement(indelStr.length, CigarOperator.I));
		} else {
			throw new IllegalStateException("Creating an alternate consensus from a complex indel is not allows");
		}

		if (reference.length - refIdx > 0)
			cigar.add(new CigarElement(reference.length - refIdx, CigarOperator.M));
		for (; refIdx < reference.length; refIdx++)
			sb.append((char) reference[refIdx]);
		byte[] altConsensus = StringUtil.stringToBytes(sb.toString()); // alternative
																		// consensus
																		// sequence
																		// we
																		// just
																		// built
																		// from
																		// the
																		// current
																		// read

		return new Consensus(altConsensus, cigar, 0);
	}

	// create a Consensus from cigar/read strings which originate somewhere on
	// the reference
	private Consensus createAlternateConsensus(final int indexOnRef, final Cigar c, final byte[] reference, final byte[] readStr) {
		if (indexOnRef < 0)
			return null;

		// if there are no indels, we do not need this consensus, can abort
		// early:
		if (c.numCigarElements() == 1 && c.getCigarElement(0).getOperator() == CigarOperator.M && !cigar)
			return null; // this is not true, when in bisulfite space,most of
							// bisulfite mapping program could not provide
							// correct cigar, they just assume all are 'M'

		// create the new consensus
		ArrayList<CigarElement> elements = new ArrayList<CigarElement>(c.numCigarElements() - 1);
		StringBuilder sb = new StringBuilder();
		for (int i = 0; i < indexOnRef; i++)
			sb.append((char) reference[i]);

		int indelCount = 0;
		int altIdx = 0;
		int refIdx = indexOnRef;
		boolean ok_flag = true;
		for (int i = 0; i < c.numCigarElements(); i++) {
			CigarElement ce = c.getCigarElement(i);
			int elementLength = ce.getLength();
			switch (ce.getOperator()) {
			case D:
				refIdx += elementLength;
				indelCount++;
				elements.add(ce);
				break;
			case M:
				altIdx += elementLength;
			case N:
				if (reference.length < refIdx + elementLength)
					ok_flag = false;
				else {
					for (int j = 0; j < elementLength; j++)
						sb.append((char) reference[refIdx + j]);
				}
				refIdx += elementLength;
				elements.add(new CigarElement(elementLength, CigarOperator.M));
				break;
			case I:
				for (int j = 0; j < elementLength; j++) {
					if (!BaseUtils.isRegularBase(readStr[altIdx + j])) {
						// Insertions with N's in them cause real problems
						// sometimes; it's better to drop them altogether
						ok_flag = false;
						break;
					}
					sb.append((char) readStr[altIdx + j]);
				}
				altIdx += elementLength;
				indelCount++;
				elements.add(ce);
				break;
			case S:
			default:
				break;
			}
		}
		// make sure that there is at most only a single indel and it aligns
		// appropriately!
		if (!ok_flag || indelCount != 1 || reference.length < refIdx)
			return null;

		for (int i = refIdx; i < reference.length; i++)
			sb.append((char) reference[i]);
		byte[] altConsensus = StringUtil.stringToBytes(sb.toString()); // alternative
																		// consensus
																		// sequence
																		// we
																		// just
																		// built
																		// from
																		// the
																		// current
																		// read

		return new Consensus(altConsensus, new Cigar(elements), indexOnRef);
	}

	private void createAndAddAlternateConsensus(final byte[] read, final Set<Consensus> altConsensesToPopulate, final byte[] reference) {

		// do a pairwise alignment against the reference
		SWPairwiseAlignment swConsensus = new SWPairwiseAlignment(reference, read, SW_MATCH, SW_MISMATCH, SW_GAP, SW_GAP_EXTEND);
		Consensus c = createAlternateConsensus(swConsensus.getAlignmentStart2wrt1(), swConsensus.getCigar(), reference, read);
		if (c != null)
			altConsensesToPopulate.add(c);
	}

	private void createAndAddAlternateConsensus1(AlignedRead read, final Set<Consensus> altConsensesToPopulate, final byte[] reference, final int leftmostIndex) {

		for (Consensus known : altConsensesToPopulate) {
			Pair<Integer, Integer> altAlignment = findBestOffset(known.str, read, leftmostIndex);
			// the mismatch score is the min of its alignment vs. the reference
			// and vs. the alternate
			int myScore = altAlignment.second;
			if (myScore == 0) {
				exactMatchesFound++;
				return;
			}// read matches perfectly to a known alt consensus - no need to run
				// SW, we already know the answer
		}
		// do a pairwise alignment against the reference
		SWalignmentRuns++;
		SWPairwiseAlignment swConsensus = new SWPairwiseAlignment(reference, read.getReadBases(), SW_MATCH, SW_MISMATCH, SW_GAP, SW_GAP_EXTEND);
		Consensus c = createAlternateConsensus(swConsensus.getAlignmentStart2wrt1(), swConsensus.getCigar(), reference, read.getReadBases());
		if (c != null) {
			altConsensesToPopulate.add(c);
			SWalignmentSuccess++;
		}
	}

	private SAMProgramRecord createProgramRecord() {
		if (NO_PG_TAG)
			return null;

		final SAMProgramRecord programRecord = new SAMProgramRecord(PROGRAM_RECORD_NAME);
		final ResourceBundle headerInfo = TextFormattingUtils.loadResourceBundle("StingText");
		try {
			final String version = headerInfo.getString("org.broadinstitute.sting.gatk.version");
			programRecord.setProgramVersion(version);
		} catch (MissingResourceException e) {
		}
		programRecord.setCommandLine(getToolkit().createApproximateCommandLineArgumentString(getToolkit(), this));
		return programRecord;
	}

	private long determineReadsThatNeedCleaning(final List<GATKSAMRecord> reads, final ArrayList<GATKSAMRecord> refReadsToPopulate, final ArrayList<AlignedRead> altReadsToPopulate,
			final LinkedList<AlignedRead> altAlignmentsToTest, final Set<Consensus> altConsenses, final int leftmostIndex, final byte[] reference) {

		long totalRawMismatchSum = 0L;

		for (final GATKSAMRecord read : reads) {

			// we can not deal with screwy records
			if (read.getCigar().numCigarElements() == 0) {
				refReadsToPopulate.add(read);
				continue;
			}

			final AlignedRead aRead = new AlignedRead(read);

			// first, move existing indels (for 1 indel reads only) to leftmost
			// position within identical sequence
			int numBlocks = AlignmentUtils.getNumAlignmentBlocks(read);
			if (numBlocks == 2) {
				Cigar newCigar = AlignmentUtils.leftAlignIndel(unclipCigar(read.getCigar()), reference, read.getReadBases(), read.getAlignmentStart() - leftmostIndex, 0);
				aRead.setCigar(newCigar, false);
			}

			final int startOnRef = read.getAlignmentStart() - leftmostIndex;
			final int rawMismatchScore = mismatchQualitySumIgnoreCigar(aRead, reference, startOnRef, Integer.MAX_VALUE);

			// if this doesn't match perfectly to the reference, let's try to
			// clean it
			
			if (rawMismatchScore > 0) {
				altReadsToPopulate.add(aRead);
				// logger.debug("Adding " + read.getReadName() +
				// " with raw mismatch score " + rawMismatchScore +
				// " to non-ref reads");

				if (!read.getDuplicateReadFlag())
					totalRawMismatchSum += rawMismatchScore;
				aRead.setMismatchScoreToReference(rawMismatchScore);
				aRead.setAlignerMismatchScore(BisulfiteAlignmentUtils.mismatchingQualities(aRead.getRead(), reference, startOnRef));

				// if it has an indel, let's see if that's the best consensus
				if (consensusModel != ConsensusDeterminationModel.KNOWNS_ONLY && numBlocks == 2) {
					Consensus c = createAlternateConsensus(startOnRef, aRead.getCigar(), reference, aRead.getReadBases());
					
					if (c != null)
						altConsenses.add(c);
				} else {
					altAlignmentsToTest.add(aRead);
				}
			}
			// otherwise, we can emit it as is
			else {
				// logger.debug("Adding " + read.getReadName() +
				// " with raw mismatch score " + rawMismatchScore +
				// " to ref reads");
				refReadsToPopulate.add(read);
			}
		}

		return totalRawMismatchSum;
	}

	private boolean doNotTryToClean(SAMRecord read) {
		return read.getReadUnmappedFlag() || read.getNotPrimaryAlignmentFlag() || read.getReadFailsVendorQualityCheckFlag() || read.getMappingQuality() == 0
				|| read.getAlignmentStart() == SAMRecord.NO_ALIGNMENT_START || ConstrainedMateFixingManager.iSizeTooBigToMove(read, MAX_ISIZE_FOR_MOVEMENT) || ReadUtils.is454Read(read);
		// TODO -- it would be nice if we could use indels from 454 reads as
		// alternate consenses
	}

	private void emit(final SAMRecord read) {

		// check to see whether the read was modified by looking at the
		// temporary tag
		boolean wasModified = readsActuallyCleaned.contains(read);

		try {
			manager.addRead(read, wasModified);
		} catch (RuntimeIOException e) {
			throw new UserException.ErrorWritingBamFile(e.getMessage());
		}
	}

	private void emitReadLists() {
		// pre-merge lists to sort them in preparation for constrained
		// SAMFileWriter
	
		
		readsNotToClean.addAll(readsToClean.getReads());
		ReadUtils.sortReadsByCoordinate(readsNotToClean);
		manager.addReads(readsNotToClean, readsActuallyCleaned);
	
		
		readsToClean.clear();
		readsNotToClean.clear();
		readsActuallyCleaned.clear();
	}

	private Pair<Integer, Integer> findBestOffset(final byte[] ref, final AlignedRead read, final int leftmostIndex) {

		// optimization: try the most likely alignment first (to get a low score
		// to beat)
		int originalAlignment = read.getOriginalAlignmentStart() - leftmostIndex;
		int bestScore = mismatchQualitySumIgnoreCigar(read, ref, originalAlignment, Integer.MAX_VALUE);
		int bestIndex = originalAlignment;

		// optimization: we can't get better than 0, so we can quit now
		if (bestScore == 0)
			return new Pair<Integer, Integer>(bestIndex, 0);

		// optimization: the correct alignment shouldn't be too far from the
		// original one (or else the read wouldn't have aligned in the first
		// place)
		for (int i = 0; i < originalAlignment; i++) {
			int score = mismatchQualitySumIgnoreCigar(read, ref, i, bestScore);
			if (score < bestScore) {
				bestScore = score;
				bestIndex = i;
			}
			// optimization: we can't get better than 0, so we can quit now
			if (bestScore == 0)
				return new Pair<Integer, Integer>(bestIndex, 0);
		}

		final int maxPossibleStart = ref.length - read.getReadLength();
		for (int i = originalAlignment + 1; i <= maxPossibleStart; i++) {
			int score = mismatchQualitySumIgnoreCigar(read, ref, i, bestScore);
			if (score < bestScore) {
				bestScore = score;
				bestIndex = i;
			}
			// optimization: we can't get better than 0, so we can quit now
			if (bestScore == 0)
				return new Pair<Integer, Integer>(bestIndex, 0);
		}

		return new Pair<Integer, Integer>(bestIndex, bestScore);
	}

	private void generateAlternateConsensesFromKnownIndels(final Set<Consensus> altConsensesToPopulate, final int leftmostIndex, final byte[] reference) {
		for (VariantContext knownIndel : knownIndelsToTry) {
			if (knownIndel == null || !knownIndel.isIndel() || knownIndel.isComplexIndel())
				continue;
			byte[] indelStr = knownIndel.isSimpleInsertion() ? knownIndel.getAlternateAllele(0).getBases() : Utils.dupBytes((byte) '-', knownIndel.getReference().length());
			int start = knownIndel.getStart() - leftmostIndex + 1;
			Consensus c = createAlternateConsensus(start, reference, indelStr, knownIndel);
			
			if (c != null)
				altConsensesToPopulate.add(c);
		}
	}

	private void generateAlternateConsensesFromReads(final LinkedList<AlignedRead> altAlignmentsToTest, final Set<Consensus> altConsensesToPopulate, final byte[] reference, final int leftmostIndex) {

		// if we are under the limit, use all reads to generate alternate
		// consenses
		if (altAlignmentsToTest.size() <= MAX_READS_FOR_CONSENSUSES) {
			for (AlignedRead aRead : altAlignmentsToTest) {
				if (CHECKEARLY)
					createAndAddAlternateConsensus1(aRead, altConsensesToPopulate, reference, leftmostIndex);
				else
					createAndAddAlternateConsensus(aRead.getReadBases(), altConsensesToPopulate, reference);
			}
		}
		// otherwise, choose reads for alternate consenses randomly
		else {
			int readsSeen = 0;
			while (readsSeen++ < MAX_READS_FOR_CONSENSUSES && altConsensesToPopulate.size() <= MAX_CONSENSUSES) {
				int index = GenomeAnalysisEngine.getRandomGenerator().nextInt(altAlignmentsToTest.size());
				AlignedRead aRead = altAlignmentsToTest.remove(index);
				if (CHECKEARLY)
					createAndAddAlternateConsensus1(aRead, altConsensesToPopulate, reference, leftmostIndex);
				else
					createAndAddAlternateConsensus(aRead.getReadBases(), altConsensesToPopulate, reference);
			}
		}
	}

	private Map<String, String> loadFileNameMap(String mapFile) {
		Map<String, String> fname_map = new HashMap<String, String>();

		try {

			XReadLines reader = new XReadLines(new File(mapFile), true);
			for (String line : reader) {
				if (line.length() == 0)
					continue;

				String fields[] = line.split("\t");

				if (fields.length != 2)
					throw new UserException.BadInput("Input-output map file must have exactly two columns. Offending line:\n" + line);
				if (fields[0].length() == 0 || fields[1].length() == 0)
					throw new UserException.BadInput("Input-output map file can not have empty strings in either column. Offending line:\n" + line);

				if (fname_map.containsKey(fields[0]))
					throw new UserException.BadInput("Input-output map file contains duplicate entries for input name " + fields[0]);
				if (fname_map.containsValue(fields[1]))
					throw new UserException.BadInput("Input-output map file maps multiple entries onto single output name " + fields[1]);

				fname_map.put(fields[0], fields[1]);
			}
		} catch (IOException e) {
			throw new StingException("I/O Error while reading input-output map file " + N_WAY_OUT + ": " + e.getMessage());
		}
		return fname_map;
	}

	private void populateKnownIndels(ReadMetaDataTracker metaDataTracker, ReferenceContext ref) {
		for (Collection<GATKFeature> rods : metaDataTracker.getContigOffsetMapping().values()) {
			Iterator<GATKFeature> rodIter = rods.iterator();
			while (rodIter.hasNext()) {
				Object rod = rodIter.next().getUnderlyingObject();
				if (indelRodsSeen.contains(rod))
					continue;
				indelRodsSeen.add(rod);
				if (rod instanceof VariantContext)
					knownIndelsToTry.add((VariantContext) rod);
			}
		}
	}

	private void setupWriter(SAMFileHeader header) {

		if (!NO_PG_TAG) {
			final SAMProgramRecord programRecord = createProgramRecord();

			List<SAMProgramRecord> oldRecords = header.getProgramRecords();
			List<SAMProgramRecord> newRecords = new ArrayList<SAMProgramRecord>(oldRecords.size() + 1);
			for (SAMProgramRecord record : oldRecords) {
				if (!record.getId().startsWith(PROGRAM_RECORD_NAME) || KEEP_ALL_PG_RECORDS)
					newRecords.add(record);
			}
			newRecords.add(programRecord);
			header.setProgramRecords(newRecords);
		}

		writer.writeHeader(header);
		writer.setPresorted(true);
	}

	private boolean updateRead(final Cigar altCigar, final int altPosOnRef, final int myPosOnAlt, final AlignedRead aRead, final int leftmostIndex) {
		Cigar readCigar = new Cigar();

		// special case: there is no indel
		if (altCigar.getCigarElements().size() == 1) {
			aRead.setAlignmentStart(leftmostIndex + myPosOnAlt);
			readCigar.add(new CigarElement(aRead.getReadLength(), CigarOperator.M));
			aRead.setCigar(readCigar);
			return true;
		}

		CigarElement altCE1 = altCigar.getCigarElement(0);
		CigarElement altCE2 = altCigar.getCigarElement(1);

		int leadingMatchingBlockLength = 0; // length of the leading M element
											// or 0 if the leading element is I

		CigarElement indelCE;
		if (altCE1.getOperator() == CigarOperator.I) {
			indelCE = altCE1;
			if (altCE2.getOperator() != CigarOperator.M) {
				logger.warn("When the first element of the alt consensus is I, the second one must be M. Actual: " + altCigar.toString() + ".  Skipping this site...");
				return false;
			}
		} else {
			if (altCE1.getOperator() != CigarOperator.M) {
				logger.warn("First element of the alt consensus cigar must be M or I. Actual: " + altCigar.toString() + ".  Skipping this site...");
				return false;
			}
			if (altCE2.getOperator() == CigarOperator.I || altCE2.getOperator() == CigarOperator.D) {
				indelCE = altCE2;
			} else {
				logger.warn("When first element of the alt consensus is M, the second one must be I or D. Actual: " + altCigar.toString() + ".  Skipping this site...");
				return false;
			}
			leadingMatchingBlockLength = altCE1.getLength();
		}

		// the easiest thing to do is to take each case separately
		int endOfFirstBlock = altPosOnRef + leadingMatchingBlockLength;
		boolean sawAlignmentStart = false;

		// for reads starting before the indel
		if (myPosOnAlt < endOfFirstBlock) {
			aRead.setAlignmentStart(leftmostIndex + myPosOnAlt);
			sawAlignmentStart = true;

			// for reads ending before the indel
			if (myPosOnAlt + aRead.getReadLength() <= endOfFirstBlock) {
				// readCigar.add(new CigarElement(aRead.getReadLength(),
				// CigarOperator.M));
				// aRead.setCigar(readCigar);
				aRead.setCigar(null); // reset to original alignment
				return true;
			}
			readCigar.add(new CigarElement(endOfFirstBlock - myPosOnAlt, CigarOperator.M));
		}

		// forward along the indel
		// int indelOffsetOnRef = 0, indelOffsetOnRead = 0;
		if (indelCE.getOperator() == CigarOperator.I) {
			// for reads that end in an insertion
			if (myPosOnAlt + aRead.getReadLength() < endOfFirstBlock + indelCE.getLength()) {
				int partialInsertionLength = myPosOnAlt + aRead.getReadLength() - endOfFirstBlock;
				// if we also started inside the insertion, then we need to
				// modify the length
				if (!sawAlignmentStart)
					partialInsertionLength = aRead.getReadLength();
				readCigar.add(new CigarElement(partialInsertionLength, CigarOperator.I));
				aRead.setCigar(readCigar);
				return true;
			}

			// for reads that start in an insertion
			if (!sawAlignmentStart && myPosOnAlt < endOfFirstBlock + indelCE.getLength()) {
				aRead.setAlignmentStart(leftmostIndex + endOfFirstBlock);
				readCigar.add(new CigarElement(indelCE.getLength() - (myPosOnAlt - endOfFirstBlock), CigarOperator.I));
				// indelOffsetOnRead = myPosOnAlt - endOfFirstBlock;
				sawAlignmentStart = true;
			} else if (sawAlignmentStart) {
				readCigar.add(indelCE);
				// indelOffsetOnRead = indelCE.getLength();
			}
		} else if (indelCE.getOperator() == CigarOperator.D) {
			if (sawAlignmentStart)
				readCigar.add(indelCE);
			// indelOffsetOnRef = indelCE.getLength();
		}

		// for reads that start after the indel
		if (!sawAlignmentStart) {
			// aRead.setAlignmentStart(leftmostIndex + myPosOnAlt +
			// indelOffsetOnRef - indelOffsetOnRead);
			// readCigar.add(new CigarElement(aRead.getReadLength(),
			// CigarOperator.M));
			// aRead.setCigar(readCigar);
			aRead.setCigar(null); // reset to original alignment
			return true;
		}

		int readRemaining = aRead.getReadBases().length;
		for (CigarElement ce : readCigar.getCigarElements()) {
			if (ce.getOperator() != CigarOperator.D)
				readRemaining -= ce.getLength();
		}
		if (readRemaining > 0)
			readCigar.add(new CigarElement(readRemaining, CigarOperator.M));
		aRead.setCigar(readCigar);

		return true;
	}

	public enum ConsensusDeterminationModel {
		/**
		 * Uses only indels from a provided ROD of known indels.
		 */
		KNOWNS_ONLY,
		/**
		 * Additionally uses indels already present in the original alignments of the reads.
		 */
		USE_READS,
		/**
		 * Additionally uses 'Smith-Waterman' to generate alternate consenses.
		 */
		USE_SW
	}

	private class AlignedRead {
		private long alignerMismatchScore = 0;
		private byte[] baseQuals = null;
		private int mismatchScoreToReference = 0;
		private Cigar newCigar = null;
		private int newStart = -1;
		private final GATKSAMRecord read;
		private byte[] readBases = null;

		public AlignedRead(GATKSAMRecord read) {
			this.read = read;
			mismatchScoreToReference = 0;
		}

		// finalizes the changes made.
		// returns true if this record actually changes, false otherwise
		public boolean finalizeUpdate() {
			// if we haven't made any changes, don't do anything
			if (newCigar == null)
				return false;
			if (newStart == -1)
				newStart = read.getAlignmentStart();
			else if (Math.abs(newStart - read.getAlignmentStart()) > MAX_POS_MOVE_ALLOWED) {
				logger.debug(String.format("Attempting to realign read %s at %d more than %d bases to %d.", read.getReadName(), read.getAlignmentStart(), MAX_POS_MOVE_ALLOWED, newStart));
				return false;
			}

			// annotate the record with the original cigar (and optionally the
			// alignment start)
			if (!NO_ORIGINAL_ALIGNMENT_TAGS) {
				read.setAttribute(ORIGINAL_CIGAR_TAG, read.getCigar().toString());
				if (newStart != read.getAlignmentStart())
					read.setAttribute(ORIGINAL_POSITION_TAG, read.getAlignmentStart());
			}

			
			read.setCigar(newCigar);
			read.setAlignmentStart(newStart);

			return true;
		}

		public long getAlignerMismatchScore() {
			return alignerMismatchScore;
		}

		public int getAlignmentStart() {
			return (newStart != -1 ? newStart : read.getAlignmentStart());
		}

		public byte[] getBaseQualities() {
			if (baseQuals == null)
				getUnclippedBases();
			return baseQuals;
		}

		public Cigar getCigar() {
			return (newCigar != null ? newCigar : read.getCigar());
		}

		public int getMismatchScoreToReference() {
			return mismatchScoreToReference;
		}

		public int getOriginalAlignmentStart() {
			return read.getAlignmentStart();
		}

		public GATKSAMRecord getRead() {
			return read;
		}

		public byte[] getReadBases() {
			if (readBases == null)
				getUnclippedBases();
			return readBases;
		}

		public int getReadLength() {
			return readBases != null ? readBases.length : read.getReadLength();
		}

		public void setAlignerMismatchScore(long score) {
			alignerMismatchScore = score;
		}

		// tentatively sets the new start, but it needs to be confirmed later
		public void setAlignmentStart(int start) {
			newStart = start;
		}

		public void setCigar(Cigar cigar) {
			setCigar(cigar, true);
		}

		// tentatively sets the new Cigar, but it needs to be confirmed later
		public void setCigar(Cigar cigar, boolean fixClippedCigar) {
			if (cigar == null) {
				newCigar = null;
				return;
			}

			if (fixClippedCigar && getReadBases().length < read.getReadLength())
				cigar = reclipCigar(cigar);

			// no change?
			if (read.getCigar().equals(cigar)) {
				newCigar = null;
				return;
			}

			// no indel?
			String str = cigar.toString();
			if (!str.contains("D") && !str.contains("I")) {
				logger.debug("Modifying a read with no associated indel; although this is possible, it is highly unlikely.  Perhaps this region should be double-checked: " + read.getReadName()
						+ " near " + read.getReferenceName() + ":" + read.getAlignmentStart());
				// newCigar = null;
				// return;
			}

			newCigar = cigar;
		}

		public void setMismatchScoreToReference(int score) {
			mismatchScoreToReference = score;
		}

		// pull out the bases that aren't clipped out
		private void getUnclippedBases() {
			readBases = new byte[getReadLength()];
			baseQuals = new byte[getReadLength()];
			byte[] actualReadBases = read.getReadBases();
			byte[] actualBaseQuals = read.getBaseQualities();
			int fromIndex = 0, toIndex = 0;

			for (CigarElement ce : read.getCigar().getCigarElements()) {
				int elementLength = ce.getLength();
				switch (ce.getOperator()) {
				case S:
					fromIndex += elementLength;
					break;
				case M:
				case I:
					System.arraycopy(actualReadBases, fromIndex, readBases, toIndex, elementLength);
					System.arraycopy(actualBaseQuals, fromIndex, baseQuals, toIndex, elementLength);
					fromIndex += elementLength;
					toIndex += elementLength;
				default:
					break;
				}
			}

			// if we got clipped, trim the array
			if (fromIndex != toIndex) {
				byte[] trimmedRB = new byte[toIndex];
				byte[] trimmedBQ = new byte[toIndex];
				System.arraycopy(readBases, 0, trimmedRB, 0, toIndex);
				System.arraycopy(baseQuals, 0, trimmedBQ, 0, toIndex);
				readBases = trimmedRB;
				baseQuals = trimmedBQ;
			}
		}

		// pull out the bases that aren't clipped out
		private Cigar reclipCigar(Cigar cigar) {
			return BisulfiteIndelRealigner.reclipCigar(cigar, read);
		}
	}

	private static class Consensus {
		public Cigar cigar;
		public int mismatchSum;
		public final int positionOnReference;
		public final ArrayList<Pair<Integer, Integer>> readIndexes;
		public final byte[] str;

		public Consensus(byte[] str, Cigar cigar, int positionOnReference) {
			this.str = str;
			this.cigar = cigar;
			this.positionOnReference = positionOnReference;
			mismatchSum = 0;
			readIndexes = new ArrayList<Pair<Integer, Integer>>();
		}

		public boolean equals(Consensus c) {
			return (this == c || Arrays.equals(this.str, c.str));
		}

		@Override
		public boolean equals(Object o) {
			return (this == o || (o instanceof Consensus && Arrays.equals(this.str, (((Consensus) o).str))));
		}

		@Override
		public int hashCode() {
			return Arrays.hashCode(this.str);
		}
	}

	private class ReadBin implements HasGenomeLocation {

		private GenomeLoc loc = null;
		private final ArrayList<GATKSAMRecord> reads = new ArrayList<GATKSAMRecord>();
		private byte[] reference = null;

		public ReadBin() {
		}

		// Return false if we can't process this read bin because the reads are
		// not correctly overlapping.
		// This can happen if e.g. there's a large known indel with no
		// overlapping reads.
		public void add(GATKSAMRecord read) {

			GenomeLoc locForRead = getToolkit().getGenomeLocParser().createGenomeLoc(read);
			if (loc == null)
				loc = locForRead;
			else if (locForRead.getStop() > loc.getStop())
				loc = getToolkit().getGenomeLocParser().createGenomeLoc(loc.getContig(), loc.getStart(), locForRead.getStop());

			reads.add(read);
		}

		public void clear() {
			reads.clear();
			reference = null;
			loc = null;
		}

		@Override
		public GenomeLoc getLocation() {
			return loc;
		}

		public List<GATKSAMRecord> getReads() {
			return reads;
		}

		public byte[] getReference(IndexedFastaSequenceFile referenceReader) {
			// set up the reference if we haven't done so yet
			if (reference == null) {
				// first, pad the reference to handle deletions in narrow
				// windows (e.g. those with only 1 read)
				int padLeft = Math.max(loc.getStart() - REFERENCE_PADDING, 1);
				int padRight = Math.min(loc.getStop() + REFERENCE_PADDING, referenceReader.getSequenceDictionary().getSequence(loc.getContig()).getSequenceLength());
				loc = getToolkit().getGenomeLocParser().createGenomeLoc(loc.getContig(), padLeft, padRight);
				reference = referenceReader.getSubsequenceAt(loc.getContig(), loc.getStart(), loc.getStop()).getBases();
				StringUtil.toUpperCase(reference);
			}

			return reference;
		}

		public int size() {
			return reads.size();
		}

	}
}
